# Supplementary material for: Wild sea otter mussel pounding leaves archaeological traces
Source: Sci Rep. 2019 Mar 14;9:4417. doi: 10.1038/s41598-019-39902-y (PMC6418163; doi:10.1038/s41598-019-39902-y)
Supplement: Supplementary file 5 — Dataset 1 [file 41598_2019_39902_MOESM5_ESM.xlsx]

## Sheet: Haslam.etal.2018.TableS1
Foragdata_ID	Ottername	Date	TIMESTART	AGECLASS	STATUS	PREY	OBJECTTYPE	Lat	Long	NUMBER	SIZE	QUALIFIER	Tide Level
mba-2007-03-21-jls-1403-SB1-18-1	374-06	2007-03-21	14:03:00	s	f	mus	o	36.8168	-121.787	1	2	b	3.7
mba-2007-03-21-jls-1403-SB1-24-1	374-06	2007-03-21	14:03:00	s	f	mus	o	36.8168	-121.787	1	2	c	3.7
mba-2007-03-21-jls-1403-SB1-28-1	374-06	2007-03-21	14:03:00	s	f	mus	o	36.8168	-121.787	1	2	b	3.7
mba-2007-03-21-jls-1403-SB1-32-1	374-06	2007-03-21	14:03:00	s	f	mus	o	36.8168	-121.787	1	3	b	3.7
mba-2007-03-21-jls-1403-SB1-39-1	374-06	2007-03-21	14:03:00	s	f	mus	o	36.8168	-121.787	2	2	b	3.7
mba-2007-03-21-jls-1403-SB1-39-2	374-06	2007-03-21	14:03:00	s	f	mus	o	36.8168	-121.787	1	2	c	3.7
mba-2007-03-21-jls-1403-SB1-45-1	374-06	2007-03-21	14:03:00	s	f	mus	o	36.8168	-121.787	1	2	b	3.7
mba-2007-03-21-jls-1403-SB1-47-1	374-06	2007-03-21	14:03:00	s	f	mus	o	36.8168	-121.787				3.7
mba-2007-03-21-jls-1403-SB1-54-1	374-06	2007-03-21	14:03:00	s	f	mus	o	36.8168	-121.787	2	2	c	3.7
mba-2007-03-21-jls-1403-SB1-8-1	374-06	2007-03-21	14:03:00	s	f	mus	o	36.8168	-121.787	2	1	c	3.7
mba-2007-03-21-jls-1403-SB1-10-1	374-06	2007-03-21	14:03:00	s	f	mus	n	36.8168	-121.787	1	1	c	3.7
mba-2007-03-21-jls-1403-SB1-11-1	374-06	2007-03-21	14:03:00	s	f	mus	n	36.8168	-121.787	1	1	c	3.7
mba-2007-03-21-jls-1403-SB1-12-1	374-06	2007-03-21	14:03:00	s	f	mus	n	36.8168	-121.787	1	2	a	3.7
mba-2007-03-21-jls-1403-SB1-13-1	374-06	2007-03-21	14:03:00	s	f	cra	n	36.8168	-121.787	1	1	c	3.7
mba-2007-03-21-jls-1403-SB1-14-1	374-06	2007-03-21	14:03:00	s	f	mus	n	36.8168	-121.787	10	2	a	3.7
mba-2007-03-21-jls-1403-SB1-14-2	374-06	2007-03-21	14:03:00	s	f	mus	n	36.8168	-121.787	6	2	b	3.7
mba-2007-03-21-jls-1403-SB1-14-3	374-06	2007-03-21	14:03:00	s	f	mus	n	36.8168	-121.787	2	2	c	3.7
mba-2007-03-21-jls-1403-SB1-15-1	374-06	2007-03-21	14:03:00	s	f	mus	n	36.8168	-121.787	2	2	a	3.7
mba-2007-03-21-jls-1403-SB1-17-1	374-06	2007-03-21	14:03:00	s	f	mus	n	36.8168	-121.787	2	1	c	3.7
mba-2007-03-21-jls-1403-SB1-17-2	374-06	2007-03-21	14:03:00	s	f	mus	n	36.8168	-121.787	1	2	a	3.7
mba-2007-03-21-jls-1403-SB1-18-2	374-06	2007-03-21	14:03:00	s	f	mus	n	36.8168	-121.787	1	2	c	3.7
mba-2007-03-21-jls-1403-SB1-19-1	374-06	2007-03-21	14:03:00	s	f	mus	n	36.8168	-121.787	1	2	c	3.7
mba-2007-03-21-jls-1403-SB1-2-1	374-06	2007-03-21	14:03:00	s	f	mus	n	36.8168	-121.787	1	2	a	3.7
mba-2007-03-21-jls-1403-SB1-21-1	374-06	2007-03-21	14:03:00	s	f	cra	n	36.8168	-121.787	1	1	c	3.7
mba-2007-03-21-jls-1403-SB1-23-1	374-06	2007-03-21	14:03:00	s	f	mus	n	36.8168	-121.787	1	2	b	3.7
mba-2007-03-21-jls-1403-SB1-25-1	374-06	2007-03-21	14:03:00	s	f	unk	n	36.8168	-121.787	1	1	c	3.7
mba-2007-03-21-jls-1403-SB1-26-1	374-06	2007-03-21	14:03:00	s	f	mus	n	36.8168	-121.787	2	1	c	3.7
mba-2007-03-21-jls-1403-SB1-27-1	374-06	2007-03-21	14:03:00	s	f	mus	n	36.8168	-121.787	2	2	a	3.7
mba-2007-03-21-jls-1403-SB1-29-1	374-06	2007-03-21	14:03:00	s	f	mus	n	36.8168	-121.787	1	1	c	3.7
mba-2007-03-21-jls-1403-SB1-30-1	374-06	2007-03-21	14:03:00	s	f	mus	n	36.8168	-121.787	1	1	c	3.7
mba-2007-03-21-jls-1403-SB1-30-2	374-06	2007-03-21	14:03:00	s	f	mus	n	36.8168	-121.787	1	2	b	3.7
mba-2007-03-21-jls-1403-SB1-3-1	374-06	2007-03-21	14:03:00	s	f	mus	n	36.8168	-121.787				3.7
mba-2007-03-21-jls-1403-SB1-31-1	374-06	2007-03-21	14:03:00	s	f	mus	n	36.8168	-121.787	2	2	b	3.7
mba-2007-03-21-jls-1403-SB1-33-1	374-06	2007-03-21	14:03:00	s	f	mus	n	36.8168	-121.787	1	2	b	3.7
mba-2007-03-21-jls-1403-SB1-34-1	374-06	2007-03-21	14:03:00	s	f	mus	n	36.8168	-121.787	2	2	a	3.7
mba-2007-03-21-jls-1403-SB1-35-1	374-06	2007-03-21	14:03:00	s	f	mus	n	36.8168	-121.787	2	2	a	3.7
mba-2007-03-21-jls-1403-SB1-35-2	374-06	2007-03-21	14:03:00	s	f	mus	n	36.8168	-121.787	1	2	c	3.7
mba-2007-03-21-jls-1403-SB1-37-1	374-06	2007-03-21	14:03:00	s	f	mus	n	36.8168	-121.787	3	2	b	3.7
mba-2007-03-21-jls-1403-SB1-40-1	374-06	2007-03-21	14:03:00	s	f	mus	n	36.8168	-121.787	1	2	c	3.7
mba-2007-03-21-jls-1403-SB1-4-1	374-06	2007-03-21	14:03:00	s	f	mus	n	36.8168	-121.787	1	1	c	3.7
mba-2007-03-21-jls-1403-SB1-41-1	374-06	2007-03-21	14:03:00	s	f	mus	n	36.8168	-121.787	2	2	a	3.7
mba-2007-03-21-jls-1403-SB1-43-1	374-06	2007-03-21	14:03:00	s	f	mus	n	36.8168	-121.787	2	2	a	3.7
mba-2007-03-21-jls-1403-SB1-44-1	374-06	2007-03-21	14:03:00	s	f	mus	n	36.8168	-121.787	2	2	a	3.7
mba-2007-03-21-jls-1403-SB1-44-2	374-06	2007-03-21	14:03:00	s	f	mus	n	36.8168	-121.787	1	2	b	3.7
mba-2007-03-21-jls-1403-SB1-46-1	374-06	2007-03-21	14:03:00	s	f	mus	n	36.8168	-121.787	1	2	b	3.7
mba-2007-03-21-jls-1403-SB1-48-1	374-06	2007-03-21	14:03:00	s	f	mus	n	36.8168	-121.787	2	2	b	3.7
mba-2007-03-21-jls-1403-SB1-48-2	374-06	2007-03-21	14:03:00	s	f	cra	n	36.8168	-121.787	1	1	c	3.7
mba-2007-03-21-jls-1403-SB1-5-1	374-06	2007-03-21	14:03:00	s	f	mus	n	36.8168	-121.787	1	2	b	3.7
mba-2007-03-21-jls-1403-SB1-52-1	374-06	2007-03-21	14:03:00	s	f	mus	n	36.8168	-121.787	1	2	a	3.7
mba-2007-03-21-jls-1403-SB1-52-2	374-06	2007-03-21	14:03:00	s	f	mus	n	36.8168	-121.787	1	2	b	3.7
mba-2007-03-21-jls-1403-SB1-55-1	374-06	2007-03-21	14:03:00	s	f	mus	n	36.8168	-121.787	1	2	b	3.7
mba-2007-03-21-jls-1403-SB1-56-1	374-06	2007-03-21	14:03:00	s	f	mus	n	36.8168	-121.787	1	2	b	3.7
mba-2007-03-21-jls-1403-SB1-57-1	374-06	2007-03-21	14:03:00	s	f	mus	n	36.8168	-121.787	5	2	b	3.7
mba-2007-03-21-jls-1403-SB1-59-1	374-06	2007-03-21	14:03:00	s	f	cra	n	36.8168	-121.787	1	1	c	3.7
mba-2007-03-21-jls-1403-SB1-60-1	374-06	2007-03-21	14:03:00	s	f	mus	n	36.8168	-121.787	1	2	a	3.7
mba-2007-03-21-jls-1403-SB1-6-1	374-06	2007-03-21	14:03:00	s	f	mus	n	36.8168	-121.787	1	1	c	3.7
mba-2007-03-21-jls-1403-SB1-61-1	374-06	2007-03-21	14:03:00	s	f	mus	n	36.8168	-121.787	1	2	b	3.7
mba-2007-03-21-jls-1403-SB1-62-1	374-06	2007-03-21	14:03:00	s	f	mus	n	36.8168	-121.787	2	2	b	3.7
mba-2007-03-21-jls-1403-SB1-63-1	374-06	2007-03-21	14:03:00	s	f	mus	n	36.8168	-121.787	1	1	a	3.7
mba-2007-03-21-jls-1403-SB1-64-1	374-06	2007-03-21	14:03:00	s	f	mus	n	36.8168	-121.787	1	1	b	3.7
mba-2007-03-21-jls-1403-SB1-65-1	374-06	2007-03-21	14:03:00	s	f	mus	n	36.8168	-121.787	1	2	a	3.7
mba-2007-03-21-jls-1403-SB1-66-1	374-06	2007-03-21	14:03:00	s	f	mus	n	36.8168	-121.787	1	2	a	3.7
mba-2007-03-21-jls-1403-SB1-67-1	374-06	2007-03-21	14:03:00	s	f	mus	n	36.8168	-121.787	1	2	b	3.7
mba-2007-03-21-jls-1403-SB1-68-1	374-06	2007-03-21	14:03:00	s	f	mus	n	36.8168	-121.787	3	2	b	3.7
mba-2007-03-21-jls-1403-SB1-70-1	374-06	2007-03-21	14:03:00	s	f	mus	n	36.8168	-121.787				3.7
mba-2007-03-21-jls-1403-SB1-7-1	374-06	2007-03-21	14:03:00	s	f	mus	n	36.8168	-121.787	2	2	a	3.7
mba-2007-03-21-jls-1403-SB1-9-1	374-06	2007-03-21	14:03:00	s	f	mus	n	36.8168	-121.787	2	2	a	3.7
mba-2008-11-02-kam-1340-SB1-10-1	433-08	2008-11-02	13:40:00	j	f	can	n	36.8145	-121.789	1	1	b	4.9
mba-2008-11-02-kam-1340-SB1-11-1	433-08	2008-11-02	13:40:00	j	f	can	n	36.8145	-121.789	1	1	b	4.9
mba-2008-11-02-kam-1340-SB1-13-1	433-08	2008-11-02	13:40:00	j	f	sho	n	36.8145	-121.789	1	1	a	4.9
mba-2008-11-02-kam-1340-SB1-8-1	433-08	2008-11-02	13:40:00	j	f	can	n	36.8145	-121.789	1	1	c	4.9
mba-2008-11-02-kam-1340-SB1-9-1	433-08	2008-11-02	13:40:00	j	f	sho	n	36.8145	-121.789	1	1	a	4.9
mba-2008-11-02-kam-1340-SB2-10-1	433-08	2008-11-02	13:40:00	j	f	can	n	36.8145	-121.789	1	1	c	4.9
mba-2008-11-02-kam-1340-SB2-1-1	433-08	2008-11-02	13:40:00	j	f	can	n	36.8145	-121.789	1	1	c	4.9
mba-2008-11-02-kam-1340-SB2-2-1	433-08	2008-11-02	13:40:00	j	f	can	n	36.8145	-121.789	1	1	b	4.9
mba-2008-11-02-kam-1340-SB2-22-1	433-08	2008-11-02	13:40:00	j	f	can	n	36.8145	-121.789	1	1	b	4.9
mba-2008-11-02-kam-1340-SB2-23-1	433-08	2008-11-02	13:40:00	j	f	cra	n	36.8145	-121.789	1	1	a	4.9
mba-2008-11-02-kam-1340-SB2-24-1	433-08	2008-11-02	13:40:00	j	f	can	n	36.8145	-121.789	1	1	b	4.9
mba-2008-11-02-kam-1340-SB2-25-1	433-08	2008-11-02	13:40:00	j	f	cra	n	36.8145	-121.789	1	1	a	4.9
mba-2008-11-02-kam-1340-SB2-27-1	433-08	2008-11-02	13:40:00	j	f	unk	n	36.8145	-121.789	1	1	a	4.9
mba-2008-11-02-kam-1340-SB2-5-1	433-08	2008-11-02	13:40:00	j	f	can	n	36.8145	-121.789	1	1	c	4.9
mba-2008-11-02-kam-1340-SB2-7-1	433-08	2008-11-02	13:40:00	j	f	can	n	36.8145	-121.789	1	1	b	4.9
mba-2008-11-02-kam-1340-SB2-8-1	433-08	2008-11-02	13:40:00	j	f	can	n	36.8145	-121.789	1	1	b	4.9
mba-2008-11-02-kam-1340-SB2-9-1	433-08	2008-11-02	13:40:00	j	f	sho	n	36.8145	-121.789	2	1	a	4.9
mba-2008-11-02-kam-1340-SB3-11-1	433-08	2008-11-02	13:40:00	j	f	cra	n	36.814	-121.79	1	1	a	4.9
mba-2008-11-02-kam-1340-SB3-2-1	433-08	2008-11-02	13:40:00	j	f	can	n	36.814	-121.79	1	1	c	4.9
mba-2009-11-25-kam-1030-SB1-10-1	433-08	2009-11-25	10:30:00	s	f	can	n	36.8169	-121.787	1	2	c	2.76
mba-2009-11-25-kam-1030-SB1-12-1	433-08	2009-11-25	10:30:00	s	f	can	n	36.8169	-121.787	1	2	c	2.76
mba-2009-11-25-kam-1030-SB1-16-1	433-08	2009-11-25	10:30:00	s	f	can	n	36.8169	-121.787	1	1	c	2.76
mba-2009-11-25-kam-1030-SB1-3-1	433-08	2009-11-25	10:30:00	s	f	can	n	36.8169	-121.787	1	2	c	2.76
mba-2009-11-25-kam-1030-SB1-8-1	433-08	2009-11-25	10:30:00	s	f	can	n	36.8169	-121.787	1	2	b	2.76
mba-2009-11-25-kam-1030-SB1-9-1	433-08	2009-11-25	10:30:00	s	f	can	n	36.8169	-121.787	1	2	b	2.76
esp-2013-10-07-sme-1102-SB1-10-1	UnkFem	2013-10-07	11:02:00	a	f	clm	n	36.8172	-121.787	2	1	b	5.23
esp-2013-10-07-sme-1102-SB1-11-1	UnkFem	2013-10-07	11:02:00	a	f	clm	n	36.8172	-121.787	1	1	b	5.23
esp-2013-10-07-sme-1102-SB1-12-1	UnkFem	2013-10-07	11:02:00	a	f	clm	n	36.8172	-121.787	1	1	b	5.23
esp-2013-10-07-sme-1102-SB1-13-1	UnkFem	2013-10-07	11:02:00	a	f	clm	n	36.8172	-121.787	1	1	c	5.23
esp-2013-10-07-sme-1102-SB1-15-1	UnkFem	2013-10-07	11:02:00	a	f	clm	n	36.8172	-121.787	1	1	b	5.23
esp-2013-10-07-sme-1102-SB1-18-1	UnkFem	2013-10-07	11:02:00	a	f	lnc	n	36.8172	-121.787	1	1	c	5.23
esp-2013-10-07-sme-1102-SB1-19-1	UnkFem	2013-10-07	11:02:00	a	f	clm	n	36.8172	-121.787	0.001			5.23
esp-2013-10-07-sme-1102-SB1-2-1	UnkFem	2013-10-07	11:02:00	a	f	lnc	n	36.8172	-121.787	1	1	c	5.23
esp-2013-10-07-sme-1102-SB1-22-1	UnkFem	2013-10-07	11:02:00	a	f	clm	n	36.8172	-121.787	1	1	b	5.23
esp-2013-10-07-sme-1102-SB1-23-1	UnkFem	2013-10-07	11:02:00	a	f	clm	n	36.8172	-121.787	2	1	b	5.23
esp-2013-10-07-sme-1102-SB1-25-1	UnkFem	2013-10-07	11:02:00	a	f	clm	n	36.8172	-121.787	2	1	b	5.23
esp-2013-10-07-sme-1102-SB1-26-1	UnkFem	2013-10-07	11:02:00	a	f	clm	n	36.8172	-121.787	1	1	b	5.23
esp-2013-10-07-sme-1102-SB1-27-1	UnkFem	2013-10-07	11:02:00	a	f	clm	n	36.8172	-121.787	1	1	b	5.23
esp-2013-10-07-sme-1102-SB1-28-1	UnkFem	2013-10-07	11:02:00	a	f	clm	n	36.8172	-121.787	1	1	b	5.23
esp-2013-10-07-sme-1102-SB1-29-1	UnkFem	2013-10-07	11:02:00	a	f	clm	n	36.8172	-121.787	1	1	b	5.23
esp-2013-10-07-sme-1102-SB1-3-1	UnkFem	2013-10-07	11:02:00	a	f	lnc	n	36.8172	-121.787	1	1	c	5.23
esp-2013-10-07-sme-1102-SB1-31-1	UnkFem	2013-10-07	11:02:00	a	f	clm	n	36.8172	-121.787	1	1	b	5.23
esp-2013-10-07-sme-1102-SB1-32-1	UnkFem	2013-10-07	11:02:00	a	f	mya	n	36.8172	-121.787	1	2	a	5.23
esp-2013-10-07-sme-1102-SB1-33-1	UnkFem	2013-10-07	11:02:00	a	f	clm	n	36.8172	-121.787	1	1	b	5.23
esp-2013-10-07-sme-1102-SB1-35-1	UnkFem	2013-10-07	11:02:00	a	f	lnc	n	36.8172	-121.787	1	1	b	5.23
esp-2013-10-07-sme-1102-SB1-36-1	UnkFem	2013-10-07	11:02:00	a	f	lnc	n	36.8172	-121.787	1	1	b	5.23
esp-2013-10-07-sme-1102-SB1-4-1	UnkFem	2013-10-07	11:02:00	a	f	lnc	n	36.8172	-121.787	1	1	c	5.23
esp-2013-10-07-sme-1102-SB1-5-1	UnkFem	2013-10-07	11:02:00	a	f	lnc	n	36.8172	-121.787	1	1	c	5.23
esp-2013-10-07-sme-1102-SB1-6-1	UnkFem	2013-10-07	11:02:00	a	f	lnc	n	36.8172	-121.787	1	1	c	5.23
esp-2013-10-07-sme-1102-SB1-7-1	UnkFem	2013-10-07	11:02:00	a	f	lnc	n	36.8172	-121.787	1	1	c	5.23
esp-2013-10-07-sme-1102-SB1-8-1	UnkFem	2013-10-07	11:02:00	a	f	lnc	n	36.8172	-121.787	2	1	c	5.23
esp-2013-10-07-sme-1102-SB1-9-1	UnkFem	2013-10-07	11:02:00	a	f	clm	n	36.8172	-121.787	1	1	b	5.23
esp-2014-02-16-jsh-1000-SB1-1-1	457-09	2014-02-16	10:00:00	a	l	was	n	36.8162	-121.787	1	2	b	4.5
esp-2014-02-16-jsh-1000-SB1-2-1	457-09	2014-02-16	10:00:00	a	l	can	n	36.8164	-121.787	0.75	2	c	4.5
esp-2014-02-16-jsh-1000-SB1-3-1	457-09	2014-02-16	10:00:00	a	l	cap	n	36.8164	-121.787	1	2	b	4.5
esp-2014-02-16-jsh-1000-SB1-4-1	457-09	2014-02-16	10:00:00	a	l	can	n	36.8164	-121.787	1	2	c	4.5
esp-2014-02-16-jsh-1000-SB1-5-1	457-09	2014-02-16	10:00:00	a	l	cap	n	36.8162	-121.787	1	2	b	4.5
esp-2014-02-16-jsh-1000-SB1-6-1	457-09	2014-02-16	10:00:00	a	l	cap	n	36.8159	-121.787	1	2	b	4.5
esp-2104-07-03-jkl-1147-SB1-1-1	UnkMale	2014-07-03	11:47:00	a	m	unk	n	36.8172	-121.787	1	1	b	1.8
esp-2104-07-03-jkl-1147-SB1-4-1	UnkMale	2014-07-03	11:47:00	a	m	cra	n	36.8168	-121.787	1	1	b	1.8
esp-2104-07-03-jkl-1147-SB1-4-2	UnkMale	2014-07-03	11:47:00	a	m	unk	n	36.8168	-121.787	1	1	b	1.8
esp-2104-07-03-jkl-1147-SB1-5-1	UnkMale	2014-07-03	11:47:00	a	m	clm	n	36.8168	-121.787	1	1	b	1.8
esp-2104-07-03-jkl-1147-SB1-6-1	UnkMale	2014-07-03	11:47:00	a	m	unk	n	36.8168	-121.787	1			1.8
esp-2104-07-03-jkl-1147-SB1-8-1	UnkMale	2014-07-03	11:47:00	a	m	cra	n	36.8168	-121.787	1	1	a	1.8
esp-2104-07-03-jkl-1147-SB1-9-1	UnkMale	2014-07-03	11:47:00	a	m	unk	n	36.8154	-121.788	1	1	a	1.8
esp-2014-09-29-jaf-940-SB1-1-1	UnkFem	2014-09-29	09:40:00	a	f	was	n	36.8174	-121.788	1	2	b	3.1
esp-2014-09-29-jaf-940-SB1-11-1	UnkFem	2014-09-29	09:40:00	a	f	gap	n	36.8174	-121.788	1	2	b	3.1
esp-2014-09-29-jaf-940-SB1-12-1	UnkFem	2014-09-29	09:40:00	a	f	clm	n	36.8174	-121.788	1	2	b	3.1
esp-2014-09-29-jaf-940-SB1-13-1	UnkFem	2014-09-29	09:40:00	a	f	gap	n	36.8174	-121.788	1	2	b	3.1
esp-2014-09-29-jaf-940-SB1-14-1	UnkFem	2014-09-29	09:40:00	a	f	mus	n	36.8174	-121.788	1	1	c	3.1
esp-2014-09-29-jaf-940-SB1-14-2	UnkFem	2014-09-29	09:40:00	a	f	clm	n	36.8174	-121.788	1	2	a	3.1
esp-2014-09-29-jaf-940-SB1-15-1	UnkFem	2014-09-29	09:40:00	a	f	mus	n	36.8174	-121.788	1	1	b	3.1
esp-2014-09-29-jaf-940-SB1-2-1	UnkFem	2014-09-29	09:40:00	a	f	was	n	36.8174	-121.788	1	2	b	3.1
esp-2014-09-29-jaf-940-SB1-3-1	UnkFem	2014-09-29	09:40:00	a	f	was	n	36.8174	-121.788	1	2	b	3.1
esp-2014-09-29-jaf-940-SB1-4-1	UnkFem	2014-09-29	09:40:00	a	f	mus	n	36.8174	-121.788	2	1	c	3.1
esp-2014-09-29-jaf-940-SB1-5-1	UnkFem	2014-09-29	09:40:00	a	f	mus	n	36.8174	-121.788	2	1	c	3.1
esp-2014-09-29-jaf-940-SB1-5-2	UnkFem	2014-09-29	09:40:00	a	f	clm	n	36.8174	-121.788	1	2	a	3.1
esp-2014-09-29-jaf-940-SB1-7-1	UnkFem	2014-09-29	09:40:00	a	f	mus	n	36.8174	-121.788	1	2	c	3.1
esp-2014-09-29-jaf-940-SB1-8-1	UnkFem	2014-09-29	09:40:00	a	f	was	n	36.8174	-121.788	1	2	b	3.1
esp-2014-09-29-jaf-940-SB1-9-1	UnkFem	2014-09-29	09:40:00	a	f	mus	n	36.8174	-121.788	1	2	b	3.1
esp-2014-09-29-jaf-940-SB1-9-2	UnkFem	2014-09-29	09:40:00	a	f	was	n	36.8174	-121.788	1	2	b	3.1
esp-2014-09-29-jaf-940-SB2-1-1	UnkFem	2014-09-29	09:40:00	a	f	can	n	36.8174	-121.788	2	1	b	3.1
esp-2014-09-29-jaf-940-SB2-1-2	UnkFem	2014-09-29	09:40:00	a	f	grn	n	36.8174	-121.788	1	2	a	3.1
esp-2014-09-29-jaf-940-SB2-2-1	UnkFem	2014-09-29	09:40:00	a	f	mus	n	36.8174	-121.788	1	2	c	3.1
esp-2014-09-29-jaf-940-SB2-3-1	UnkFem	2014-09-29	09:40:00	a	f	sho	n	36.8174	-121.788	1	1	b	3.1
esp-2014-11-23-jaf-1421-SB1-10-1	UnkFem	2014-11-23	14:21:00	a	f	clm	n	36.8182	-121.787	1	1	c	2.1
esp-2014-11-23-jaf-1421-SB1-1-1	UnkFem	2014-11-23	14:21:00	a	f	grn	n	36.8182	-121.787	1	2	a	2.1
esp-2014-11-23-jaf-1421-SB1-11-1	UnkFem	2014-11-23	14:21:00	a	f	clm	n	36.8182	-121.787	1	1	b	2.1
esp-2014-11-23-jaf-1421-SB1-12-1	UnkFem	2014-11-23	14:21:00	a	f	was	n	36.818	-121.787	1	2	b	2.1
esp-2014-11-23-jaf-1421-SB1-13-1	UnkFem	2014-11-23	14:21:00	a	f	unk	n	36.818	-121.787	1	1	b	2.1
esp-2014-11-23-jaf-1421-SB1-14-1	UnkFem	2014-11-23	14:21:00	a	f	clm	n	36.818	-121.787	1	2	c	2.1
esp-2014-11-23-jaf-1421-SB1-15-1	UnkFem	2014-11-23	14:21:00	a	f	clm	n	36.818	-121.787	1	2	c	2.1
esp-2014-11-23-jaf-1421-SB1-16-1	UnkFem	2014-11-23	14:21:00	a	f	was	n	36.818	-121.787	1	3	a	2.1
esp-2014-11-23-jaf-1421-SB1-18-1	UnkFem	2014-11-23	14:21:00	a	f	was	n	36.818	-121.787	1	2	c	2.1
esp-2014-11-23-jaf-1421-SB1-19-1	UnkFem	2014-11-23	14:21:00	a	f	was	n	36.818	-121.787	1	2	c	2.1
esp-2014-11-23-jaf-1421-SB1-3-1	UnkFem	2014-11-23	14:21:00	a	f	grn	n	36.8182	-121.787	1	2	a	2.1
esp-2014-11-23-jaf-1421-SB1-4-1	UnkFem	2014-11-23	14:21:00	a	f	was	n	36.8182	-121.787	1	2	b	2.1
esp-2014-11-23-jaf-1421-SB1-5-1	UnkFem	2014-11-23	14:21:00	a	f	was	n	36.8182	-121.787	1	2	c	2.1
esp-2014-11-23-jaf-1421-SB1-6-1	UnkFem	2014-11-23	14:21:00	a	f	was	n	36.8182	-121.787	1	3	a	2.1
esp-2014-11-23-jaf-1421-SB1-7-1	UnkFem	2014-11-23	14:21:00	a	f	was	n	36.8182	-121.787	1	2	c	2.1
esp-2014-11-23-jaf-1421-SB1-7-2	UnkFem	2014-11-23	14:21:00	a	f	was	n	36.8182	-121.787	1	2	a	2.1
esp-2014-11-23-jaf-1421-SB1-8-1	UnkFem	2014-11-23	14:21:00	a	f	was	n	36.8182	-121.787	1	1	c	2.1
esp-2014-11-23-jaf-1421-SB1-9-1	UnkFem	2014-11-23	14:21:00	a	f	unk	n	36.8182	-121.787	1	1	b	2.1
esp-2015-02-05-sme-1321-SB1-1-1	UnkFem	2015-02-05	13:21:00	a	f	grn	n	36.8169	-121.787	1	1	c	3.6
esp-2015-02-05-sme-1321-SB1-13-1	UnkFem	2015-02-05	13:21:00	a	f	gap	n	36.8156	-121.787	1	2		3.6
esp-2015-02-05-sme-1321-SB1-15-1	UnkFem	2015-02-05	13:21:00	a	f	cra	n	36.8153	-121.787	2	1	b	3.6
esp-2015-02-05-sme-1321-SB1-18-1	UnkFem	2015-02-05	13:21:00	a	f	unk	n	36.8153	-121.787	1	1	b	3.6
esp-2015-02-05-sme-1321-SB1-20-1	UnkFem	2015-02-05	13:21:00	a	f	gap	n	36.8153	-121.787	1	2		3.6
esp-2015-02-05-sme-1321-SB1-2-1	UnkFem	2015-02-05	13:21:00	a	f	can	n	36.8169	-121.787	1	2	a	3.6
esp-2015-02-05-sme-1321-SB1-6-1	UnkFem	2015-02-05	13:21:00	a	f	can	n	36.8167	-121.787	1	1	c	3.6
esp-2015-02-05-sme-1321-SB1-7-1	UnkFem	2015-02-05	13:21:00	a	f	sca	n	36.8167	-121.787	1	1	c	3.6
esp-2015-03-01-jaf-903-SB1-10-1	UnkMale	2015-03-01	09:03:00	a	m	cam	n	36.8169	-121.786	1	2	a	4.6
esp-2015-03-01-jaf-903-SB1-1-1	UnkMale	2015-03-01	09:03:00	a	m	cam	n	36.8169	-121.786	3	1	c	4.6
esp-2015-03-01-jaf-903-SB1-11-1	UnkMale	2015-03-01	09:03:00	a	m	cam	n	36.8169	-121.786	1	2	a	4.6
esp-2015-03-01-jaf-903-SB1-11-2	UnkMale	2015-03-01	09:03:00	a	m	cam	n	36.8169	-121.786	1	1	c	4.6
esp-2015-03-01-jaf-903-SB1-12-1	UnkMale	2015-03-01	09:03:00	a	m	cam	n	36.8169	-121.786	2	1	c	4.6
esp-2015-03-01-jaf-903-SB1-13-1	UnkMale	2015-03-01	09:03:00	a	m	cam	n	36.8169	-121.786	1	2	a	4.6
esp-2015-03-01-jaf-903-SB1-14-1	UnkMale	2015-03-01	09:03:00	a	m	cam	n	36.8169	-121.786	1	2	a	4.6
esp-2015-03-01-jaf-903-SB1-15-1	UnkMale	2015-03-01	09:03:00	a	m	cam	n	36.8169	-121.786	1	2	b	4.6
esp-2015-03-01-jaf-903-SB1-16-1	UnkMale	2015-03-01	09:03:00	a	m	cam	n	36.8169	-121.786	2	1	c	4.6
esp-2015-03-01-jaf-903-SB1-17-1	UnkMale	2015-03-01	09:03:00	a	m	cam	n	36.8169	-121.786	1	2	a	4.6
esp-2015-03-01-jaf-903-SB1-17-2	UnkMale	2015-03-01	09:03:00	a	m	cam	n	36.8169	-121.786	1	1	c	4.6
esp-2015-03-01-jaf-903-SB1-18-1	UnkMale	2015-03-01	09:03:00	a	m	cam	n	36.8169	-121.786	1	2	a	4.6
esp-2015-03-01-jaf-903-SB1-18-2	UnkMale	2015-03-01	09:03:00	a	m	cam	n	36.8169	-121.786	1	1	c	4.6
esp-2015-03-01-jaf-903-SB1-18-3	UnkMale	2015-03-01	09:03:00	a	m	cam	n	36.8169	-121.786	1	1	b	4.6
esp-2015-03-01-jaf-903-SB1-19-1	UnkMale	2015-03-01	09:03:00	a	m	cam	n	36.8169	-121.786	2	1	c	4.6
esp-2015-03-01-jaf-903-SB1-20-1	UnkMale	2015-03-01	09:03:00	a	m	cam	n	36.8166	-121.786	1	2	b	4.6
esp-2015-03-01-jaf-903-SB1-20-2	UnkMale	2015-03-01	09:03:00	a	m	cam	n	36.8166	-121.786	1	2	a	4.6
esp-2015-03-01-jaf-903-SB1-20-3	UnkMale	2015-03-01	09:03:00	a	m	cam	n	36.8166	-121.786	1	1	c	4.6
esp-2015-03-01-jaf-903-SB1-2-1	UnkMale	2015-03-01	09:03:00	a	m	cam	n	36.8169	-121.786	1	2	b	4.6
esp-2015-03-01-jaf-903-SB1-23-1	UnkMale	2015-03-01	09:03:00	a	m	was	n	36.8166	-121.786	1	2	b	4.6
esp-2015-03-01-jaf-903-SB1-24-1	UnkMale	2015-03-01	09:03:00	a	m	was	n	36.8166	-121.786	0.8	2	c	4.6
esp-2015-03-01-jaf-903-SB1-26-1	UnkMale	2015-03-01	09:03:00	a	m	was	n	36.8166	-121.786	1	2	b	4.6
esp-2015-03-01-jaf-903-SB1-27-1	UnkMale	2015-03-01	09:03:00	a	m	was	n	36.8166	-121.786	1	2	b	4.6
esp-2015-03-01-jaf-903-SB1-28-1	UnkMale	2015-03-01	09:03:00	a	m	was	n	36.8166	-121.786	1	2	b	4.6
esp-2015-03-01-jaf-903-SB1-29-1	UnkMale	2015-03-01	09:03:00	a	m	was	n	36.8166	-121.786	0.8	2	c	4.6
esp-2015-03-01-jaf-903-SB1-30-1	UnkMale	2015-03-01	09:03:00	a	m	was	n	36.8166	-121.786	1	2	c	4.6
esp-2015-03-01-jaf-903-SB1-3-1	UnkMale	2015-03-01	09:03:00	a	m	cam	n	36.8169	-121.786	1	2	b	4.6
esp-2015-03-01-jaf-903-SB1-32-1	UnkMale	2015-03-01	09:03:00	a	m	clm	n	36.8166	-121.786	1	1	c	4.6
esp-2015-03-01-jaf-903-SB1-33-1	UnkMale	2015-03-01	09:03:00	a	m	was	n	36.8166	-121.786	1	2	a	4.6
esp-2015-03-01-jaf-903-SB1-34-1	UnkMale	2015-03-01	09:03:00	a	m	was	n	36.8164	-121.786	1	2	b	4.6
esp-2015-03-01-jaf-903-SB1-35-1	UnkMale	2015-03-01	09:03:00	a	m	was	n	36.8164	-121.786	1	2	b	4.6
esp-2015-03-01-jaf-903-SB1-4-1	UnkMale	2015-03-01	09:03:00	a	m	cam	n	36.8169	-121.786	1	2	c	4.6
esp-2015-03-01-jaf-903-SB1-5-1	UnkMale	2015-03-01	09:03:00	a	m	cam	n	36.8169	-121.786	1	2	b	4.6
esp-2015-03-01-jaf-903-SB1-6-1	UnkMale	2015-03-01	09:03:00	a	m	cam	n	36.8169	-121.786	1	2	c	4.6
esp-2015-03-01-jaf-903-SB1-7-1	UnkMale	2015-03-01	09:03:00	a	m	cam	n	36.8169	-121.786	1	2	b	4.6
esp-2015-03-01-jaf-903-SB1-8-1	UnkMale	2015-03-01	09:03:00	a	m	cam	n	36.8169	-121.786	1	2	b	4.6
esp-2015-03-01-jaf-903-SB1-9-1	UnkMale	2015-03-01	09:03:00	a	m	cam	n	36.8169	-121.786	1	2	c	4.6
esp-2015-09-20-sme-1026-SB1-6-1	518R-10	2015-09-20	10:26:00	a	l	unk	n	36.8155	-121.787	1	1	b	3.1
esp-2015-09-20-sme-1026-SB1-7-1	518R-10	2015-09-20	10:26:00	a	l	unk	n	36.8155	-121.787	1	1	b	3.1
esp-2015-09-20-sme-1026-SB1-8-1	518R-10	2015-09-20	10:26:00	a	l	unk	n	36.8155	-121.787	4	1	b	3.1
esp-2015-09-20-sme-1026-SB1-9-1	518R-10	2015-09-20	10:26:00	a	l	unk	n	36.8168	-121.787	2	1	b	3.1
esp-2015-09-20-sme-1026-SB2-10-1	518R-10	2015-09-20	10:26:00	a	l	mus	n	36.8167	-121.787	1	2	b	3.1
esp-2015-09-20-sme-1026-SB2-10-2	518R-10	2015-09-20	10:26:00	a	l	mus	n	36.8167	-121.787	2	2	a	3.1
esp-2015-09-20-sme-1026-SB2-1-1	518R-10	2015-09-20	10:26:00	a	l	mus	n	36.8167	-121.787	1	3	a	3.1
esp-2015-09-20-sme-1026-SB2-11-1	518R-10	2015-09-20	10:26:00	a	l	unk	n	36.8167	-121.787	1	2	b	3.1
esp-2015-09-20-sme-1026-SB2-2-1	518R-10	2015-09-20	10:26:00	a	l	gap	n	36.8167	-121.787	1	2	b	3.1
esp-2015-09-20-sme-1026-SB2-3-1	518R-10	2015-09-20	10:26:00	a	l	mus	n	36.8167	-121.787	1	2	a	3.1
esp-2015-09-20-sme-1026-SB2-5-1	518R-10	2015-09-20	10:26:00	a	l	mus	n	36.8167	-121.787	1	2	b	3.1
esp-2015-09-20-sme-1026-SB2-6-1	518R-10	2015-09-20	10:26:00	a	l	mus	n	36.8167	-121.787	1	2	c	3.1
esp-2015-09-20-sme-1026-SB2-7-1	518R-10	2015-09-20	10:26:00	a	l	mus	n	36.8167	-121.787	1	2	b	3.1
esp-2015-09-20-sme-1026-SB2-8-1	518R-10	2015-09-20	10:26:00	a	l	unk	n	36.8167	-121.787				3.1
esp-2015-09-20-sme-1026-SB2-9-1	518R-10	2015-09-20	10:26:00	a	l	mus	n	36.8167	-121.787	1	2	b	3.1
mba-2015-09-20-jap-1140-SB1-10-1	433-08	2015-09-20	11:40:00	a	l	sho	n	36.8182	-121.786	1	1	a	3.5
mba-2015-09-20-jap-1140-SB1-1-1	433-08	2015-09-20	11:40:00	a	l	cra	n	36.8182	-121.787	4	1	a	3.5
mba-2015-09-20-jap-1140-SB1-11-1	433-08	2015-09-20	11:40:00	a	l	sho	n	36.8182	-121.786	3	1	a	3.5
mba-2015-09-20-jap-1140-SB1-12-1	433-08	2015-09-20	11:40:00	a	l	grn	n	36.8184	-121.786	1	2	a	3.5
mba-2015-09-20-jap-1140-SB1-16-1	433-08	2015-09-20	11:40:00	a	l	rcr	n	36.8184	-121.786	1	2	a	3.5
mba-2015-09-20-jap-1140-SB1-19-1	433-08	2015-09-20	11:40:00	a	l	rcr	n	36.8184	-121.786	0.1	1	c	3.5
mba-2015-09-20-jap-1140-SB1-2-1	433-08	2015-09-20	11:40:00	a	l	sho	n	36.8182	-121.787	3	1	a	3.5
mba-2015-09-20-jap-1140-SB1-2-2	433-08	2015-09-20	11:40:00	a	l	sho	n	36.8182	-121.787	1	1	c	3.5
mba-2015-09-20-jap-1140-SB1-3-1	433-08	2015-09-20	11:40:00	a	l	sho	n	36.8182	-121.787	2	1	b	3.5
mba-2015-09-20-jap-1140-SB1-4-1	433-08	2015-09-20	11:40:00	a	l	sho	n	36.8182	-121.787	3	1	a	3.5
mba-2015-09-20-jap-1140-SB1-5-1	433-08	2015-09-20	11:40:00	a	l	sho	n	36.8182	-121.787	2	1	b	3.5
mba-2015-09-20-jap-1140-SB1-6-1	433-08	2015-09-20	11:40:00	a	l	sho	n	36.8182	-121.787	1	1	b	3.5
mba-2015-09-20-jap-1140-SB1-6-2	433-08	2015-09-20	11:40:00	a	l	sho	n	36.8182	-121.787	1	1	c	3.5
mba-2015-09-20-jap-1140-SB1-7-1	433-08	2015-09-20	11:40:00	a	l	sho	n	36.8182	-121.786	2	1	a	3.5
mba-2015-09-20-jap-1140-SB1-7-2	433-08	2015-09-20	11:40:00	a	l	sho	n	36.8182	-121.786	1	1	b	3.5
mba-2015-09-20-jap-1140-SB1-8-1	433-08	2015-09-20	11:40:00	a	l	sho	n	36.8182	-121.786	5	1	a	3.5
mba-2015-09-20-jap-1140-SB1-9-1	433-08	2015-09-20	11:40:00	a	l	rcr	n	36.8182	-121.786	1	1	b	3.5
mba-2015-09-20-jap-1140-SB1-9-2	433-08	2015-09-20	11:40:00	a	l	sho	n	36.8182	-121.786	1	1	a	3.5
mba-2015-09-20-jap-1140-SB1-9-3	433-08	2015-09-20	11:40:00	a	l	rcr	n	36.8182	-121.786	1	2	b	3.5
mba-2015-09-20-jap-1140-SB2-10-1	433-08	2015-09-20	11:40:00	a	l	sho	n	36.8175	-121.787	3	1	b	3.5
mba-2015-09-20-jap-1140-SB2-1-1	433-08	2015-09-20	11:40:00	a	l	sho	n	36.8175	-121.787	3	1	a	3.5
mba-2015-09-20-jap-1140-SB2-11-1	433-08	2015-09-20	11:40:00	a	l	unk	n	36.8175	-121.787	1	1	a	3.5
mba-2015-09-20-jap-1140-SB2-13-1	433-08	2015-09-20	11:40:00	a	l	clm	n	36.8176	-121.787	1	2	b	3.5
mba-2015-09-20-jap-1140-SB2-15-1	433-08	2015-09-20	11:40:00	a	l	clm	n	36.8176	-121.787	1	1	c	3.5
mba-2015-09-20-jap-1140-SB2-17-1	433-08	2015-09-20	11:40:00	a	l	sho	n	36.8176	-121.787	2	1	a	3.5
mba-2015-09-20-jap-1140-SB2-18-1	433-08	2015-09-20	11:40:00	a	l	mus	o	36.8176	-121.787	1	2	a	3.5
mba-2015-09-20-jap-1140-SB2-19-1	433-08	2015-09-20	11:40:00	a	l	clm	n	36.8176	-121.787	1	2	c	3.5
mba-2015-09-20-jap-1140-SB2-20-1	433-08	2015-09-20	11:40:00	a	l	grn	n	36.8176	-121.787	1	2	b	3.5
mba-2015-09-20-jap-1140-SB2-20-2	433-08	2015-09-20	11:40:00	a	l	was	n	36.8176	-121.787	1	2	b	3.5
mba-2015-09-20-jap-1140-SB2-2-1	433-08	2015-09-20	11:40:00	a	l	sho	n	36.8175	-121.787	3	1	b	3.5
mba-2015-09-20-jap-1140-SB2-2-2	433-08	2015-09-20	11:40:00	a	l	sho	n	36.8175	-121.787	3	1	a	3.5
mba-2015-09-20-jap-1140-SB2-3-1	433-08	2015-09-20	11:40:00	a	l	sho	n	36.8175	-121.787	5	1	a	3.5
mba-2015-09-20-jap-1140-SB2-4-1	433-08	2015-09-20	11:40:00	a	l	sho	n	36.8175	-121.787	6	1	a	3.5
mba-2015-09-20-jap-1140-SB2-5-1	433-08	2015-09-20	11:40:00	a	l	sho	n	36.8175	-121.787	4	1	a	3.5
mba-2015-09-20-jap-1140-SB2-6-1	433-08	2015-09-20	11:40:00	a	l	sho	n	36.8175	-121.787	1	1	b	3.5
mba-2015-09-20-jap-1140-SB2-6-2	433-08	2015-09-20	11:40:00	a	l	sho	n	36.8175	-121.787	1	1	a	3.5
mba-2015-09-20-jap-1140-SB2-7-1	433-08	2015-09-20	11:40:00	a	l	sho	n	36.8175	-121.787	2	1	a	3.5
mba-2015-09-20-jap-1140-SB2-8-1	433-08	2015-09-20	11:40:00	a	l	sho	n	36.8175	-121.787	1	1	a	3.5
mba-2015-09-20-jap-1140-SB2-9-1	433-08	2015-09-20	11:40:00	a	l	sho	n	36.8175	-121.787	1	1	b	3.5
mba-2015-09-20-jap-1140-SB2-9-2	433-08	2015-09-20	11:40:00	a	l	sho	n	36.8175	-121.787	2	1	a	3.5
esp-2015-09-29-jaf-1116-SB1-1-1	UnkMale	2015-09-29	11:16:00	a	m	grn	n	36.8184	-121.788	1	1	c	5.6
esp-2015-09-29-jaf-1116-SB1-16-1	UnkMale	2015-09-29	11:16:00	a	m	sho	n	36.817	-121.788	3	1	a	5.6
esp-2015-09-29-jaf-1116-SB1-17-1	UnkMale	2015-09-29	11:16:00	a	m	sho	n	36.817	-121.788	6	1	a	5.6
esp-2015-09-29-jaf-1116-SB1-18-1	UnkMale	2015-09-29	11:16:00	a	m	mus	n	36.817	-121.788	3	1	c	5.6
esp-2015-09-29-jaf-1116-SB1-19-1	UnkMale	2015-09-29	11:16:00	a	m	unk	n	36.817	-121.788	1	1		5.6
esp-2015-09-29-jaf-1116-SB1-20-1	UnkMale	2015-09-29	11:16:00	a	m	was	n	36.817	-121.788	1	2	b	5.6
esp-2015-09-29-jaf-1116-SB1-2-1	UnkMale	2015-09-29	11:16:00	a	m	grn	n	36.8184	-121.788	1	2	a	5.6
esp-2015-09-29-jaf-1116-SB1-21-1	UnkMale	2015-09-29	11:16:00	a	m	was	n	36.817	-121.788	1	2	b	5.6
esp-2015-09-29-jaf-1116-SB1-23-1	UnkMale	2015-09-29	11:16:00	a	m	was	n	36.817	-121.788	1	2	b	5.6
esp-2015-09-29-jaf-1116-SB1-24-1	UnkMale	2015-09-29	11:16:00	a	m	was	n	36.817	-121.788	1	2	b	5.6
esp-2015-09-29-jaf-1116-SB1-25-1	UnkMale	2015-09-29	11:16:00	a	m	was	n	36.817	-121.788	1	2	b	5.6
esp-2015-09-29-jaf-1116-SB1-27-1	UnkMale	2015-09-29	11:16:00	a	m	was	n	36.817	-121.788	1	2	a	5.6
esp-2015-09-29-jaf-1116-SB1-3-1	UnkMale	2015-09-29	11:16:00	a	m	grn	n	36.8181	-121.789	1	2	b	5.6
esp-2015-09-29-jaf-1116-SB1-6-1	UnkMale	2015-09-29	11:16:00	a	m	grn	n	36.8181	-121.789	1	2	a	5.6
esp-2015-09-29-jaf-1116-SB1-7-1	UnkMale	2015-09-29	11:16:00	a	m	can	n	36.8181	-121.789	1	1	c	5.6
esp-2015-10-07-eec-1047-SB1-10-1	UnkFem	2015-10-07	10:47:00	a	f	mus	o	36.8168	-121.788	2	2	b	3.7
esp-2015-10-07-eec-1047-SB1-1-1	UnkFem	2015-10-07	10:47:00	a	f	mus	o	36.8168	-121.788	2	1	b	3.7
esp-2015-10-07-eec-1047-SB1-11-1	UnkFem	2015-10-07	10:47:00	a	f	mus	o	36.8168	-121.788	1	2	c	3.7
esp-2015-10-07-eec-1047-SB1-12-1	UnkFem	2015-10-07	10:47:00	a	f	mus	o	36.8168	-121.788	1	2	b	3.7
esp-2015-10-07-eec-1047-SB1-13-1	UnkFem	2015-10-07	10:47:00	a	f	mus	o	36.8168	-121.788	1	2	a	3.7
esp-2015-10-07-eec-1047-SB1-14-1	UnkFem	2015-10-07	10:47:00	a	f	mus	o	36.8168	-121.788	1	2	b	3.7
esp-2015-10-07-eec-1047-SB1-15-1	UnkFem	2015-10-07	10:47:00	a	f	mus	o	36.8168	-121.788	1	2	b	3.7
esp-2015-10-07-eec-1047-SB1-16-1	UnkFem	2015-10-07	10:47:00	a	f	mus	o	36.8168	-121.788	1	2	a	3.7
esp-2015-10-07-eec-1047-SB1-16-2	UnkFem	2015-10-07	10:47:00	a	f	mus	o	36.8168	-121.788	2	2	c	3.7
esp-2015-10-07-eec-1047-SB1-17-1	UnkFem	2015-10-07	10:47:00	a	f	mus	o	36.8168	-121.788	2	2	b	3.7
esp-2015-10-07-eec-1047-SB1-19-1	UnkFem	2015-10-07	10:47:00	a	f	unk	n	36.8168	-121.788				3.7
esp-2015-10-07-eec-1047-SB1-18-1	UnkFem	2015-10-07	10:47:00	a	f	mus	o	36.8168	-121.788	1	2	c	3.7
esp-2015-10-07-eec-1047-SB1-18-2	UnkFem	2015-10-07	10:47:00	a	f	mus	o	36.8168	-121.788	1	2	c	3.7
esp-2015-10-07-eec-1047-SB1-19-2	UnkFem	2015-10-07	10:47:00	a	f	mus	o	36.8168	-121.788	1	2	c	3.7
esp-2015-10-07-eec-1047-SB1-20-1	UnkFem	2015-10-07	10:47:00	a	f	mus	o	36.8168	-121.788	1	2	a	3.7
esp-2015-10-07-eec-1047-SB1-2-1	UnkFem	2015-10-07	10:47:00	a	f	mus	o	36.8168	-121.788	2	1	b	3.7
esp-2015-10-07-eec-1047-SB1-21-1	UnkFem	2015-10-07	10:47:00	a	f	mus	o	36.8168	-121.788	2	2	b	3.7
esp-2015-10-07-eec-1047-SB1-3-1	UnkFem	2015-10-07	10:47:00	a	f	mus	o	36.8168	-121.788	3	1	b	3.7
esp-2015-10-07-eec-1047-SB1-4-1	UnkFem	2015-10-07	10:47:00	a	f	mus	o	36.8168	-121.788	2	1	b	3.7
esp-2015-10-07-eec-1047-SB1-5-1	UnkFem	2015-10-07	10:47:00	a	f	mus	o	36.8168	-121.788	2	2	b	3.7
esp-2015-10-07-eec-1047-SB1-6-1	UnkFem	2015-10-07	10:47:00	a	f	mus	o	36.8168	-121.788	1	2	b	3.7
esp-2015-10-07-eec-1047-SB1-7-1	UnkFem	2015-10-07	10:47:00	a	f	mus	o	36.8168	-121.788	3	2	b	3.7
esp-2015-10-07-eec-1047-SB1-8-1	UnkFem	2015-10-07	10:47:00	a	f	mus	o	36.8168	-121.788	2	2	b	3.7
esp-2015-10-07-eec-1047-SB1-9-1	UnkFem	2015-10-07	10:47:00	a	f	mus	o	36.8168	-121.788	1	2	b	3.7
esp-2015-10-18-jaf-1312-SB1-10-1	518R-10	2015-10-18	13:12:00	a	l	cam	n	36.8167	-121.787	1	2	a	4.7
esp-2015-10-18-jaf-1312-SB1-1-1	518R-10	2015-10-18	13:12:00	a	l	cam	n	36.8167	-121.787	1	2	c	4.7
esp-2015-10-18-jaf-1312-SB1-11-1	518R-10	2015-10-18	13:12:00	a	l	cam	n	36.8167	-121.787	1	3	a	4.7
esp-2015-10-18-jaf-1312-SB1-12-1	518R-10	2015-10-18	13:12:00	a	l	cam	n	36.8167	-121.787	1	2	c	4.7
esp-2015-10-18-jaf-1312-SB1-13-1	518R-10	2015-10-18	13:12:00	a	l	cam	n	36.8167	-121.787	1	3	a	4.7
esp-2015-10-18-jaf-1312-SB1-14-1	518R-10	2015-10-18	13:12:00	a	l	cam	n	36.8167	-121.787	1	2	c	4.7
esp-2015-10-18-jaf-1312-SB1-15-1	518R-10	2015-10-18	13:12:00	a	l	cam	n	36.8167	-121.787	1	1	c	4.7
esp-2015-10-18-jaf-1312-SB1-16-1	518R-10	2015-10-18	13:12:00	a	l	cam	n	36.8167	-121.787	1	2	c	4.7
esp-2015-10-18-jaf-1312-SB1-17-1	518R-10	2015-10-18	13:12:00	a	l	cam	n	36.8167	-121.787	1	2	a	4.7
esp-2015-10-18-jaf-1312-SB1-18-1	518R-10	2015-10-18	13:12:00	a	l	cam	n	36.8167	-121.787	1	2	b	4.7
esp-2015-10-18-jaf-1312-SB1-19-1	518R-10	2015-10-18	13:12:00	a	l	cam	n	36.8167	-121.787	1	2	a	4.7
esp-2015-10-18-jaf-1312-SB1-20-1	518R-10	2015-10-18	13:12:00	a	l	cam	n	36.8167	-121.787	1	1	c	4.7
esp-2015-10-18-jaf-1312-SB1-2-1	518R-10	2015-10-18	13:12:00	a	l	cam	n	36.8167	-121.787	1	2	a	4.7
esp-2015-10-18-jaf-1312-SB1-21-1	518R-10	2015-10-18	13:12:00	a	l	cam	n	36.8167	-121.787	1	1	c	4.7
esp-2015-10-18-jaf-1312-SB1-22-1	518R-10	2015-10-18	13:12:00	a	l	cam	n	36.8167	-121.787	1	2	a	4.7
esp-2015-10-18-jaf-1312-SB1-4-1	518R-10	2015-10-18	13:12:00	a	l	cam	n	36.8167	-121.787	1	2	c	4.7
esp-2015-10-18-jaf-1312-SB1-5-1	518R-10	2015-10-18	13:12:00	a	l	cam	n	36.8167	-121.787	1	2	c	4.7
esp-2015-10-18-jaf-1312-SB1-6-1	518R-10	2015-10-18	13:12:00	a	l	cam	n	36.8167	-121.787	1	2	c	4.7
esp-2015-10-18-jaf-1312-SB1-7-1	518R-10	2015-10-18	13:12:00	a	l	cam	n	36.8167	-121.787	1	2	c	4.7
esp-2015-10-18-jaf-1312-SB1-8-1	518R-10	2015-10-18	13:12:00	a	l	cam	n	36.8167	-121.787	1	3	a	4.7
esp-2015-10-18-jaf-1312-SB1-9-1	518R-10	2015-10-18	13:12:00	a	l	cam	n	36.8167	-121.787	1	3	a	4.7
esp-2015-11-08-jaf-906-SB1-10-1	UnkMale	2015-11-08	09:06:00	a	m	mus	n	36.817	-121.787	1	2	a	5.2
esp-2015-11-08-jaf-906-SB1-1-1	UnkMale	2015-11-08	09:06:00	a	m	mus	n	36.817	-121.787	3	1	c	5.2
esp-2015-11-08-jaf-906-SB1-11-1	UnkMale	2015-11-08	09:06:00	a	m	mus	n	36.817	-121.787	1	2	c	5.2
esp-2015-11-08-jaf-906-SB1-11-2	UnkMale	2015-11-08	09:06:00	a	m	mus	n	36.817	-121.787	4	1	c	5.2
esp-2015-11-08-jaf-906-SB1-1-2	UnkMale	2015-11-08	09:06:00	a	m	mus	n	36.817	-121.787	2	2	a	5.2
esp-2015-11-08-jaf-906-SB1-12-1	UnkMale	2015-11-08	09:06:00	a	m	mus	n	36.817	-121.787	1	2	a	5.2
esp-2015-11-08-jaf-906-SB1-12-2	UnkMale	2015-11-08	09:06:00	a	m	mus	n	36.817	-121.787	1	2	b	5.2
esp-2015-11-08-jaf-906-SB1-13-1	UnkMale	2015-11-08	09:06:00	a	m	mus	n	36.817	-121.787	2	2	a	5.2
esp-2015-11-08-jaf-906-SB1-13-2	UnkMale	2015-11-08	09:06:00	a	m	mus	n	36.817	-121.787	4	1	c	5.2
esp-2015-11-08-jaf-906-SB1-14-1	UnkMale	2015-11-08	09:06:00	a	m	mus	n	36.817	-121.787	1	2	a	5.2
esp-2015-11-08-jaf-906-SB1-15-1	UnkMale	2015-11-08	09:06:00	a	m	mus	n	36.817	-121.787	1	2	b	5.2
esp-2015-11-08-jaf-906-SB1-16-1	UnkMale	2015-11-08	09:06:00	a	m	mus	n	36.817	-121.787	1	2	c	5.2
esp-2015-11-08-jaf-906-SB1-16-2	UnkMale	2015-11-08	09:06:00	a	m	mus	n	36.817	-121.787	4	1	c	5.2
esp-2015-11-08-jaf-906-SB1-17-1	UnkMale	2015-11-08	09:06:00	a	m	mus	n	36.817	-121.787	2	2	b	5.2
esp-2015-11-08-jaf-906-SB1-18-1	UnkMale	2015-11-08	09:06:00	a	m	mus	n	36.817	-121.787	1	2	a	5.2
esp-2015-11-08-jaf-906-SB1-18-2	UnkMale	2015-11-08	09:06:00	a	m	mus	n	36.817	-121.787	1	1	c	5.2
esp-2015-11-08-jaf-906-SB1-19-1	UnkMale	2015-11-08	09:06:00	a	m	mus	n	36.8168	-121.787	6	1	c	5.2
esp-2015-11-08-jaf-906-SB1-2-1	UnkMale	2015-11-08	09:06:00	a	m	mus	n	36.817	-121.787	4	1	c	5.2
esp-2015-11-08-jaf-906-SB1-21-1	UnkMale	2015-11-08	09:06:00	a	m	mus	n	36.817	-121.787	7	1	c	5.2
esp-2015-11-08-jaf-906-SB1-22-1	UnkMale	2015-11-08	09:06:00	a	m	mus	n	36.817	-121.787	2	2	a	5.2
esp-2015-11-08-jaf-906-SB1-22-2	UnkMale	2015-11-08	09:06:00	a	m	mus	n	36.817	-121.787	3	1	c	5.2
esp-2015-11-08-jaf-906-SB1-22-3	UnkMale	2015-11-08	09:06:00	a	m	mus	n	36.817	-121.787	1	2	b	5.2
esp-2015-11-08-jaf-906-SB1-23-1	UnkMale	2015-11-08	09:06:00	a	m	mus	n	36.817	-121.787	1	2	a	5.2
esp-2015-11-08-jaf-906-SB1-23-2	UnkMale	2015-11-08	09:06:00	a	m	mus	n	36.817	-121.787	1	1	c	5.2
esp-2015-11-08-jaf-906-SB1-23-3	UnkMale	2015-11-08	09:06:00	a	m	mus	n	36.817	-121.787	1	2	c	5.2
esp-2015-11-08-jaf-906-SB1-24-1	UnkMale	2015-11-08	09:06:00	a	m	mus	n	36.8167	-121.787	7	2	a	5.2
esp-2015-11-08-jaf-906-SB1-25-1	UnkMale	2015-11-08	09:06:00	a	m	mus	n	36.817	-121.787	7	1	c	5.2
esp-2015-11-08-jaf-906-SB1-25-2	UnkMale	2015-11-08	09:06:00	a	m	mus	n	36.817	-121.787	1	2	a	5.2
esp-2015-11-08-jaf-906-SB1-3-1	UnkMale	2015-11-08	09:06:00	a	m	mus	n	36.817	-121.787	5	1	c	5.2
esp-2015-11-08-jaf-906-SB1-3-2	UnkMale	2015-11-08	09:06:00	a	m	mus	n	36.817	-121.787	1	2	a	5.2
esp-2015-11-08-jaf-906-SB1-4-1	UnkMale	2015-11-08	09:06:00	a	m	mus	n	36.817	-121.787	1	2	b	5.2
esp-2015-11-08-jaf-906-SB1-4-2	UnkMale	2015-11-08	09:06:00	a	m	mus	n	36.817	-121.787	1	1	c	5.2
esp-2015-11-08-jaf-906-SB1-5-1	UnkMale	2015-11-08	09:06:00	a	m	mus	n	36.817	-121.787	1	2	a	5.2
esp-2015-11-08-jaf-906-SB1-5-2	UnkMale	2015-11-08	09:06:00	a	m	mus	n	36.817	-121.787	1	1	c	5.2
esp-2015-11-08-jaf-906-SB1-6-1	UnkMale	2015-11-08	09:06:00	a	m	mus	n	36.817	-121.787	1	2	a	5.2
esp-2015-11-08-jaf-906-SB1-7-1	UnkMale	2015-11-08	09:06:00	a	m	mus	n	36.817	-121.787	1	2	a	5.2
esp-2015-11-08-jaf-906-SB1-7-2	UnkMale	2015-11-08	09:06:00	a	m	mus	n	36.817	-121.787	1	1	c	5.2
esp-2015-11-08-jaf-906-SB1-8-1	UnkMale	2015-11-08	09:06:00	a	m	mus	n	36.817	-121.787	6	1	c	5.2
esp-2015-11-08-jaf-906-SB1-9-1	UnkMale	2015-11-08	09:06:00	a	m	mus	n	36.817	-121.787	1	2	b	5.2
esp-2015-11-08-jaf-906-SB1-9-2	UnkMale	2015-11-08	09:06:00	a	m	mus	n	36.817	-121.787	3	1	c	5.2
esp-2015-12-08-sme-939-SB1-11-2	587-12	2015-12-08	09:39:00	s	f	mus	d	36.8168	-121.787	2	2	a	5.4
esp-2015-12-08-sme-939-SB1-33-3	587-12	2015-12-08	09:39:00	s	f	mus	d	36.817	-121.787	1	2	a	5.4
esp-2015-12-08-sme-939-SB1-10-1	587-12	2015-12-08	09:39:00	s	f	mus	n	36.8168	-121.787	1	2	b	5.4
esp-2015-12-08-sme-939-SB1-1-1	587-12	2015-12-08	09:39:00	s	f	mus	n	36.8168	-121.787	1	2	b	5.4
esp-2015-12-08-sme-939-SB1-11-1	587-12	2015-12-08	09:39:00	s	f	mus	n	36.8168	-121.787	1	2	b	5.4
esp-2015-12-08-sme-939-SB1-12-1	587-12	2015-12-08	09:39:00	s	f	mus	n	36.8168	-121.787	1	2	b	5.4
esp-2015-12-08-sme-939-SB1-13-1	587-12	2015-12-08	09:39:00	s	f	mus	n	36.817	-121.787				5.4
esp-2015-12-08-sme-939-SB1-14-1	587-12	2015-12-08	09:39:00	s	f	mus	n	36.817	-121.787	1	2	c	5.4
esp-2015-12-08-sme-939-SB1-15-1	587-12	2015-12-08	09:39:00	s	f	mus	n	36.817	-121.787	1	2	c	5.4
esp-2015-12-08-sme-939-SB1-16-1	587-12	2015-12-08	09:39:00	s	f	mus	n	36.817	-121.787	1	2	b	5.4
esp-2015-12-08-sme-939-SB1-17-1	587-12	2015-12-08	09:39:00	s	f	mus	n	36.817	-121.787	1	2	b	5.4
esp-2015-12-08-sme-939-SB1-17-2	587-12	2015-12-08	09:39:00	s	f	cra	n	36.817	-121.787	1	1	b	5.4
esp-2015-12-08-sme-939-SB1-18-1	587-12	2015-12-08	09:39:00	s	f	mus	n	36.817	-121.787	1	2	a	5.4
esp-2015-12-08-sme-939-SB1-19-1	587-12	2015-12-08	09:39:00	s	f	mus	n	36.817	-121.787	1	2	c	5.4
esp-2015-12-08-sme-939-SB1-20-1	587-12	2015-12-08	09:39:00	s	f	mus	n	36.817	-121.787	1	2	a	5.4
esp-2015-12-08-sme-939-SB1-2-1	587-12	2015-12-08	09:39:00	s	f	mus	n	36.8168	-121.787	3	1	c	5.4
esp-2015-12-08-sme-939-SB1-21-1	587-12	2015-12-08	09:39:00	s	f	mus	n	36.817	-121.787	1	2	b	5.4
esp-2015-12-08-sme-939-SB1-2-2	587-12	2015-12-08	09:39:00	s	f	mus	n	36.8168	-121.787	2	2	a	5.4
esp-2015-12-08-sme-939-SB1-22-1	587-12	2015-12-08	09:39:00	s	f	mus	n	36.817	-121.787	1	2	b	5.4
esp-2015-12-08-sme-939-SB1-2-3	587-12	2015-12-08	09:39:00	s	f	mus	n	36.8168	-121.787	1	2	b	5.4
esp-2015-12-08-sme-939-SB1-23-1	587-12	2015-12-08	09:39:00	s	f	mus	n	36.817	-121.787	1	2	a	5.4
esp-2015-12-08-sme-939-SB1-24-1	587-12	2015-12-08	09:39:00	s	f	mus	n	36.817	-121.787	1	2	b	5.4
esp-2015-12-08-sme-939-SB1-25-1	587-12	2015-12-08	09:39:00	s	f	mus	n	36.817	-121.787	1	2	b	5.4
esp-2015-12-08-sme-939-SB1-26-1	587-12	2015-12-08	09:39:00	s	f	mus	n	36.817	-121.787	1	2	a	5.4
esp-2015-12-08-sme-939-SB1-27-1	587-12	2015-12-08	09:39:00	s	f	mus	n	36.817	-121.787	1	2	a	5.4
esp-2015-12-08-sme-939-SB1-28-1	587-12	2015-12-08	09:39:00	s	f	mus	n	36.817	-121.787	1	2	c	5.4
esp-2015-12-08-sme-939-SB1-29-1	587-12	2015-12-08	09:39:00	s	f	mus	n	36.817	-121.787	1	2	c	5.4
esp-2015-12-08-sme-939-SB1-30-1	587-12	2015-12-08	09:39:00	s	f	sho	n	36.817	-121.787	2	1	b	5.4
esp-2015-12-08-sme-939-SB1-30-2	587-12	2015-12-08	09:39:00	s	f	sho	n	36.817	-121.787	1	1	c	5.4
esp-2015-12-08-sme-939-SB1-3-1	587-12	2015-12-08	09:39:00	s	f	mus	n	36.8168	-121.787	1	2	b	5.4
esp-2015-12-08-sme-939-SB1-31-1	587-12	2015-12-08	09:39:00	s	f	mus	n	36.817	-121.787	1	2	b	5.4
esp-2015-12-08-sme-939-SB1-32-1	587-12	2015-12-08	09:39:00	s	f	mus	n	36.817	-121.787	1	2	a	5.4
esp-2015-12-08-sme-939-SB1-33-1	587-12	2015-12-08	09:39:00	s	f	cra	n	36.817	-121.787	1	1	b	5.4
esp-2015-12-08-sme-939-SB1-33-2	587-12	2015-12-08	09:39:00	s	f	mus	n	36.817	-121.787	1	1	c	5.4
esp-2015-12-08-sme-939-SB1-34-1	587-12	2015-12-08	09:39:00	s	f	mus	n	36.817	-121.787	1	2	b	5.4
esp-2015-12-08-sme-939-SB1-4-1	587-12	2015-12-08	09:39:00	s	f	mus	n	36.8168	-121.787	1	2	b	5.4
esp-2015-12-08-sme-939-SB1-6-1	587-12	2015-12-08	09:39:00	s	f	unk	n	36.8168	-121.787	2	1	a	5.4
esp-2015-12-08-sme-939-SB1-9-1	587-12	2015-12-08	09:39:00	s	f	mus	n	36.8168	-121.787	1	2	c	5.4
esp-2015-12-08-sme-939-SB1-9-2	587-12	2015-12-08	09:39:00	s	f	mus	n	36.8168	-121.787	1	1	c	5.4
esp-2016-03-01-jjk-909-SB1-10-1	UnkFem	2016-03-01	09:09:00	a	f	was	n	36.8172	-121.787	1	2	b	1.4
esp-2016-03-01-jjk-909-SB1-2-1	UnkFem	2016-03-01	09:09:00	a	f	was	n	36.8172	-121.787	1	2	c	1.4
esp-2016-03-01-jjk-909-SB1-4-1	UnkFem	2016-03-01	09:09:00	a	f	was	n	36.8173	-121.787	1	2	c	1.4
esp-2016-03-01-jjk-909-SB1-8-1	UnkFem	2016-03-01	09:09:00	a	f	gap	n	36.8172	-121.787	1	3	a	1.4
esp-2016-04-17-jaf-1252-SB1-10-1	587-12	2016-04-17	12:52:00	a	s	sho	n	36.8161	-121.787	1	1	a	0.9
esp-2016-04-17-jaf-1252-SB1-1-1	587-12	2016-04-17	12:52:00	a	s	unk	n	36.8152	-121.787	1	1		0.9
esp-2016-04-17-jaf-1252-SB1-11-1	587-12	2016-04-17	12:52:00	a	s	sho	n	36.8161	-121.787	1	1	b	0.9
esp-2016-04-17-jaf-1252-SB1-13-1	587-12	2016-04-17	12:52:00	a	s	unk	n	36.8166	-121.787	1	1	a	0.9
esp-2016-04-17-jaf-1252-SB1-15-1	587-12	2016-04-17	12:52:00	a	s	cra	n	36.8166	-121.787	1	1	c	0.9
esp-2016-04-17-jaf-1252-SB1-16-1	587-12	2016-04-17	12:52:00	a	s	mus	n	36.8166	-121.787	11	1	b	0.9
esp-2016-04-17-jaf-1252-SB1-17-1	587-12	2016-04-17	12:52:00	a	s	mus	n	36.8166	-121.787	1	1	b	0.9
esp-2016-04-17-jaf-1252-SB1-19-1	587-12	2016-04-17	12:52:00	a	s	cra	n	36.8166	-121.787	2	1	a	0.9
esp-2016-04-17-jaf-1252-SB1-20-1	587-12	2016-04-17	12:52:00	a	s	cra	n	36.8166	-121.787	1	1	a	0.9
esp-2016-04-17-jaf-1252-SB1-21-1	587-12	2016-04-17	12:52:00	a	s	unk	n	36.8166	-121.787	1	1	a	0.9
esp-2016-04-17-jaf-1252-SB1-4-1	587-12	2016-04-17	12:52:00	a	s	cra	n	36.8152	-121.787	1	1	b	0.9
esp-2016-04-17-jaf-1252-SB1-5-1	587-12	2016-04-17	12:52:00	a	s	sho	n	36.8152	-121.787	2	1	a	0.9
esp-2016-04-17-jaf-1252-SB1-6-1	587-12	2016-04-17	12:52:00	a	s	cra	n	36.8161	-121.787	1	1	a	0.9
esp-2016-04-17-jaf-1252-SB1-8-1	587-12	2016-04-17	12:52:00	a	s	sho	n	36.8161	-121.787	3	1	a	0.9
esp-2016-04-17-jaf-1252-SB1-9-1	587-12	2016-04-17	12:52:00	a	s	sho	n	36.8161	-121.787	4	1	a	0.9
esp-2017-02-14-sme-829-SB1-10-1	UnkFem	2017-02-14	08:29:00	a	f	mus	o	36.8168	-121.786	3	2	a	2.1
esp-2017-02-14-sme-829-SB1-1-1	UnkFem	2017-02-14	08:29:00	a	f	mus	o	36.8168	-121.786	4	2	a	2.1
esp-2017-02-14-sme-829-SB1-11-1	UnkFem	2017-02-14	08:29:00	a	f	mus	o	36.8168	-121.786	1	2	b	2.1
esp-2017-02-14-sme-829-SB1-12-1	UnkFem	2017-02-14	08:29:00	a	f	mus	o	36.8168	-121.786	1	2	b	2.1
esp-2017-02-14-sme-829-SB1-12-2	UnkFem	2017-02-14	08:29:00	a	f	mus	o	36.8168	-121.786	1	1	c	2.1
esp-2017-02-14-sme-829-SB1-13-1	UnkFem	2017-02-14	08:29:00	a	f	mus	o	36.8168	-121.786	1	2	a	2.1
esp-2017-02-14-sme-829-SB1-13-2	UnkFem	2017-02-14	08:29:00	a	f	mus	o	36.8168	-121.786	3	1	b	2.1
esp-2017-02-14-sme-829-SB1-14-1	UnkFem	2017-02-14	08:29:00	a	f	mus	o	36.8168	-121.786	1	2	c	2.1
esp-2017-02-14-sme-829-SB1-14-2	UnkFem	2017-02-14	08:29:00	a	f	mus	o	36.8168	-121.786	1	1	c	2.1
esp-2017-02-14-sme-829-SB1-14-3	UnkFem	2017-02-14	08:29:00	a	f	mus	o	36.8168	-121.786	1	2	a	2.1
esp-2017-02-14-sme-829-SB1-15-1	UnkFem	2017-02-14	08:29:00	a	f	mus	o	36.8168	-121.786	2	2	a	2.1
esp-2017-02-14-sme-829-SB1-15-2	UnkFem	2017-02-14	08:29:00	a	f	mus	o	36.8168	-121.786	1	1	c	2.1
esp-2017-02-14-sme-829-SB1-16-1	UnkFem	2017-02-14	08:29:00	a	f	mus	o	36.8168	-121.786	3	2	b	2.1
esp-2017-02-14-sme-829-SB1-17-1	UnkFem	2017-02-14	08:29:00	a	f	mus	o	36.8168	-121.786	3	1	c	2.1
esp-2017-02-14-sme-829-SB1-18-1	UnkFem	2017-02-14	08:29:00	a	f	mus	o	36.8168	-121.786	3	2	b	2.1
esp-2017-02-14-sme-829-SB1-19-1	UnkFem	2017-02-14	08:29:00	a	f	mus	o	36.8168	-121.786	1	2	c	2.1
esp-2017-02-14-sme-829-SB1-19-2	UnkFem	2017-02-14	08:29:00	a	f	mus	o	36.8168	-121.786	2	2	a	2.1
esp-2017-02-14-sme-829-SB1-20-1	UnkFem	2017-02-14	08:29:00	a	f	mus	o	36.8168	-121.786	4	2	a	2.1
esp-2017-02-14-sme-829-SB1-2-1	UnkFem	2017-02-14	08:29:00	a	f	mus	o	36.8168	-121.786	7	1	c	2.1
esp-2017-02-14-sme-829-SB1-21-1	UnkFem	2017-02-14	08:29:00	a	f	mus	o	36.8168	-121.786	1	1	c	2.1
esp-2017-02-14-sme-829-SB1-22-1	UnkFem	2017-02-14	08:29:00	a	f	mus	o	36.8168	-121.786	2	2	c	2.1
esp-2017-02-14-sme-829-SB1-23-1	UnkFem	2017-02-14	08:29:00	a	f	mus	o	36.8168	-121.786	3	2	a	2.1
esp-2017-02-14-sme-829-SB1-24-1	UnkFem	2017-02-14	08:29:00	a	f	mus	o	36.8168	-121.786	2	1	c	2.1
esp-2017-02-14-sme-829-SB1-25-1	UnkFem	2017-02-14	08:29:00	a	f	mus	o	36.8168	-121.786	5	1	c	2.1
esp-2017-02-14-sme-829-SB1-3-1	UnkFem	2017-02-14	08:29:00	a	f	mus	o	36.8168	-121.786	1	2	c	2.1
esp-2017-02-14-sme-829-SB1-3-2	UnkFem	2017-02-14	08:29:00	a	f	mus	o	36.8168	-121.786	1	2	a	2.1
esp-2017-02-14-sme-829-SB1-4-1	UnkFem	2017-02-14	08:29:00	a	f	mus	o	36.8168	-121.786	1	2	a	2.1
esp-2017-02-14-sme-829-SB1-5-1	UnkFem	2017-02-14	08:29:00	a	f	mus	o	36.8168	-121.786	4	2	a	2.1
esp-2017-02-14-sme-829-SB1-6-1	UnkFem	2017-02-14	08:29:00	a	f	mus	o	36.8168	-121.786	2	2	a	2.1
esp-2017-02-14-sme-829-SB1-6-2	UnkFem	2017-02-14	08:29:00	a	f	mus	o	36.8168	-121.786	2	2	a	2.1
esp-2017-02-14-sme-829-SB1-7-1	UnkFem	2017-02-14	08:29:00	a	f	mus	o	36.8168	-121.786	3	2	a	2.1
esp-2017-02-14-sme-829-SB1-8-1	UnkFem	2017-02-14	08:29:00	a	f	mus	o	36.8168	-121.786	2	2	a	2.1
esp-2017-02-14-sme-829-SB1-8-2	UnkFem	2017-02-14	08:29:00	a	f	mus	o	36.8168	-121.786	1	2	c	2.1
esp-2017-02-14-sme-829-SB1-9-1	UnkFem	2017-02-14	08:29:00	a	f	mus	o	36.8168	-121.786	1	2	b	2.1
esp-2017-02-14-sme-829-SB1-9-2	UnkFem	2017-02-14	08:29:00	a	f	mus	o	36.8168	-121.786	2	1	c	2.1
esp-2017-02-23-sme-1616-SB1-1-1	UnkFem	2017-02-23	16:16:00	a	l	mus	n	36.8168	-121.787	1	1	c	-0.1
esp-2017-02-23-sme-1616-SB1-2-1	UnkFem	2017-02-23	16:16:00	a	l	mus	n	36.8168	-121.787	4	1	c	-0.1
esp-2017-02-23-sme-1616-SB1-3-1	UnkFem	2017-02-23	16:16:00	a	l	unk	n	36.8168	-121.787	6	1	b	-0.1
esp-2017-02-23-sme-1616-SB1-4-1	UnkFem	2017-02-23	16:16:00	a	l	mus	n	36.8168	-121.787	4	1	c	-0.1
esp-2017-02-23-sme-1616-SB1-5-1	UnkFem	2017-02-23	16:16:00	a	l	mus	n	36.8168	-121.787	4	1	c	-0.1
esp-2017-02-23-sme-1616-SB1-6-1	UnkFem	2017-02-23	16:16:00	a	l	mus	n	36.8168	-121.787	24	1	b	-0.1
esp-2017-02-23-sme-1616-SB1-7-1	UnkFem	2017-02-23	16:16:00	a	l	mus	n	36.8168	-121.787	10	1	b	-0.1
esp-2017-02-23-sme-1616-SB1-8-1	UnkFem	2017-02-23	16:16:00	a	l	mus	n	36.8168	-121.787	19	1	b	-0.1
esp-2017-02-23-sme-1616-SB2-1-1	UnkFem	2017-02-23	16:16:00	a	l	mus	n	36.8168	-121.787	14	1	b	-0.1
esp-2017-02-23-sme-1616-SB2-2-1	UnkFem	2017-02-23	16:16:00	a	l	mus	n	36.8168	-121.787	21	1	b	-0.1
esp-2017-02-23-sme-1616-SB2-3-1	UnkFem	2017-02-23	16:16:00	a	l	mus	n	36.8168	-121.787	15	1	b	-0.1
esp-2017-02-23-sme-1616-SB2-4-1	UnkFem	2017-02-23	16:16:00	a	l	mus	n	36.8168	-121.787	6	1	b	-0.1
esp-2017-02-23-sme-1616-SB2-5-1	UnkFem	2017-02-23	16:16:00	a	l	mus	n	36.8168	-121.787	15	1	b	-0.1
esp-2017-02-23-sme-1616-SB2-6-1	UnkFem	2017-02-23	16:16:00	a	l	mus	n	36.8168	-121.787	15	1	b	-0.1
esp-2017-02-23-sme-1616-SB2-6-2	UnkFem	2017-02-23	16:16:00	a	l	mus	n	36.8168	-121.787	2	1	c	-0.1
esp-2017-02-28-sme-806-SB1-1-1	UnkFem	2017-02-28	08:06:00	a	f	clm	n	36.8172	-121.787	2	1	b	2.42
esp-2017-02-28-sme-806-SB1-12-1	UnkFem	2017-02-28	08:06:00	a	f	rzr	n	36.8176	-121.787	1	2	c	2.42
esp-2017-02-28-sme-806-SB1-13-1	UnkFem	2017-02-28	08:06:00	a	f	lnc	n	36.8176	-121.787	1	1	b	2.42
esp-2017-02-28-sme-806-SB1-13-2	UnkFem	2017-02-28	08:06:00	a	f	lnc	n	36.8176	-121.787	1	1	c	2.42
esp-2017-02-28-sme-806-SB1-14-1	UnkFem	2017-02-28	08:06:00	a	f	lnc	n	36.8176	-121.787	1	1	c	2.42
esp-2017-02-28-sme-806-SB1-15-1	UnkFem	2017-02-28	08:06:00	a	f	lnc	n	36.8176	-121.787	3	1	b	2.42
esp-2017-02-28-sme-806-SB1-16-1	UnkFem	2017-02-28	08:06:00	a	f	mya	n	36.8176	-121.787	1	1	c	2.42
esp-2017-02-28-sme-806-SB1-17-1	UnkFem	2017-02-28	08:06:00	a	f	mya	n	36.8177	-121.787	1	1	b	2.42
esp-2017-02-28-sme-806-SB1-2-1	UnkFem	2017-02-28	08:06:00	a	f	unk	n	36.8172	-121.787	1	1	b	2.42
esp-2017-02-28-sme-806-SB1-21-1	UnkFem	2017-02-28	08:06:00	a	f	clm	n	36.8179	-121.787	1	1	c	2.42
esp-2017-02-28-sme-806-SB1-22-1	UnkFem	2017-02-28	08:06:00	a	f	clm	n	36.8179	-121.787	1	1	c	2.42
esp-2017-02-28-sme-806-SB1-24-1	UnkFem	2017-02-28	08:06:00	a	f	clm	n	36.818	-121.788	1	1	c	2.42
esp-2017-02-28-sme-806-SB1-25-1	UnkFem	2017-02-28	08:06:00	a	f	clm	n	36.818	-121.788	1	1	b	2.42
esp-2017-02-28-sme-806-SB1-26-1	UnkFem	2017-02-28	08:06:00	a	f	clm	n	36.818	-121.788	3	1	b	2.42
esp-2017-02-28-sme-806-SB1-27-1	UnkFem	2017-02-28	08:06:00	a	f	rzr	n	36.818	-121.788	2	1	c	2.42
esp-2017-02-28-sme-806-SB1-27-2	UnkFem	2017-02-28	08:06:00	a	f	rzr	n	36.818	-121.788	2	2	b	2.42
esp-2017-02-28-sme-806-SB1-29-1	UnkFem	2017-02-28	08:06:00	a	f	clm	n	36.818	-121.788	2	1	b	2.42
esp-2017-02-28-sme-806-SB1-29-2	UnkFem	2017-02-28	08:06:00	a	f	clm	n	36.818	-121.788	1	1	c	2.42
esp-2017-02-28-sme-806-SB1-30-1	UnkFem	2017-02-28	08:06:00	a	f	clm	n	36.818	-121.788	2	1	b	2.42
esp-2017-02-28-sme-806-SB1-3-1	UnkFem	2017-02-28	08:06:00	a	f	clm	n	36.8172	-121.787	2	1	b	2.42
esp-2017-02-28-sme-806-SB1-4-1	UnkFem	2017-02-28	08:06:00	a	f	lnc	n	36.8175	-121.787	1	1	b	2.42
esp-2017-02-28-sme-806-SB1-4-2	UnkFem	2017-02-28	08:06:00	a	f	gap	n	36.8175	-121.787	1	1	b	2.42
esp-2017-02-28-sme-806-SB1-5-1	UnkFem	2017-02-28	08:06:00	a	f	clm	n	36.8175	-121.787	1	1	b	2.42
esp-2017-02-28-sme-806-SB1-6-1	UnkFem	2017-02-28	08:06:00	a	f	mya	n	36.8176	-121.787	2	1	c	2.42
esp-2017-02-28-sme-806-SB1-7-1	UnkFem	2017-02-28	08:06:00	a	f	lnc	n	36.8176	-121.787	1	1	b	2.42
esp-2017-02-28-sme-806-SB1-7-2	UnkFem	2017-02-28	08:06:00	a	f	clm	n	36.8176	-121.787	2	1	b	2.42
esp-2017-02-28-sme-806-SB1-8-1	UnkFem	2017-02-28	08:06:00	a	f	clm	n	36.8176	-121.787	2	1	b	2.42
esp-2017-02-28-sme-806-SB1-9-1	UnkFem	2017-02-28	08:06:00	a	f	lnc	n	36.8176	-121.787	2	1	b	2.42
esp-2017-03-02-sme-1637-SB1-10-1	UnkFem	2017-03-02	16:37:00	a	f	mus	n	36.8168	-121.787	4	1	b	2.06
esp-2017-03-02-sme-1637-SB1-1-1	UnkFem	2017-03-02	16:37:00	a	f	mus	n	36.8168	-121.787	7	1	b	2.06
esp-2017-03-02-sme-1637-SB1-11-1	UnkFem	2017-03-02	16:37:00	a	f	mus	n	36.8168	-121.787	4	1	b	2.06
esp-2017-03-02-sme-1637-SB1-12-1	UnkFem	2017-03-02	16:37:00	a	f	mus	n	36.8168	-121.787	3	1	b	2.06
esp-2017-03-02-sme-1637-SB1-13-1	UnkFem	2017-03-02	16:37:00	a	f	mus	n	36.8168	-121.787	1	1	b	2.06
esp-2017-03-02-sme-1637-SB1-14-1	UnkFem	2017-03-02	16:37:00	a	f	unk	n	36.8164	-121.787	1	1	c	2.06
esp-2017-03-02-sme-1637-SB1-2-1	UnkFem	2017-03-02	16:37:00	a	f	mus	n	36.8168	-121.787	5	1	b	2.06
esp-2017-03-02-sme-1637-SB1-2-2	UnkFem	2017-03-02	16:37:00	a	f	mus	n	36.8168	-121.787	2	1	c	2.06
esp-2017-03-02-sme-1637-SB1-28-1	UnkFem	2017-03-02	16:37:00	a	f	unk	n	36.8165	-121.787	4	1	b	2.06
esp-2017-03-02-sme-1637-SB1-29-1	UnkFem	2017-03-02	16:37:00	a	f	mus	n	36.8168	-121.787	5	1	b	2.06
esp-2017-03-02-sme-1637-SB1-30-1	UnkFem	2017-03-02	16:37:00	a	f	mus	n	36.8168	-121.787	3	1	b	2.06
esp-2017-03-02-sme-1637-SB1-3-1	UnkFem	2017-03-02	16:37:00	a	f	mus	n	36.8168	-121.787	10	1	c	2.06
esp-2017-03-02-sme-1637-SB1-31-1	UnkFem	2017-03-02	16:37:00	a	f	mus	n	36.8168	-121.787	4	1	c	2.06
esp-2017-03-02-sme-1637-SB1-4-1	UnkFem	2017-03-02	16:37:00	a	f	mus	n	36.8168	-121.787	7	1	b	2.06
esp-2017-03-02-sme-1637-SB1-5-1	UnkFem	2017-03-02	16:37:00	a	f	mus	n	36.8168	-121.787	6	1	b	2.06
esp-2017-03-02-sme-1637-SB1-6-1	UnkFem	2017-03-02	16:37:00	a	f	mus	n	36.8168	-121.787	3	1	b	2.06
esp-2017-03-02-sme-1637-SB1-7-1	UnkFem	2017-03-02	16:37:00	a	f	mus	n	36.8168	-121.787	11	1	b	2.06
esp-2017-03-02-sme-1637-SB1-7-2	UnkFem	2017-03-02	16:37:00	a	f	mus	n	36.8168	-121.787	2	1	c	2.06
esp-2017-03-02-sme-1637-SB1-8-1	UnkFem	2017-03-02	16:37:00	a	f	mus	n	36.8168	-121.787	6	1	b	2.06
esp-2017-03-02-sme-1637-SB1-9-1	UnkFem	2017-03-02	16:37:00	a	f	mus	n	36.8168	-121.787	2	1	c	2.06
esp-2017-03-02-sme-1637-SB1-9-2	UnkFem	2017-03-02	16:37:00	a	f	mus	n	36.8168	-121.787	1	2	a	2.06
esp-2017-03-02-sme-1637-SB1-18-1	UnkFem	2017-03-02	16:37:00	a	f	was	s	36.8164	-121.787	1	2	b	2.06
esp-2017-03-02-sme-1637-SB1-21-1	UnkFem	2017-03-02	16:37:00	a	f	was	s	36.8164	-121.787	1	2	c	2.06
esp-2017-03-02-sme-1637-SB1-26-1	UnkFem	2017-03-02	16:37:00	a	f	was	s	36.8163	-121.787	1	2	b	2.06
esp-2017-03-05-sme-1357-SB1-1-1	UnkFem	2017-03-05	13:57:00	a	f	mus	n	36.8168	-121.787	3	1	b	1.3
esp-2017-03-05-sme-1357-SB1-17-1	UnkFem	2017-03-05	13:57:00	a	f	clm	n	36.8164	-121.787	1	1	c	1.3
esp-2017-03-05-sme-1357-SB1-18-1	UnkFem	2017-03-05	13:57:00	a	f	clm	n	36.8164	-121.787	2	1	b	1.3
esp-2017-03-05-sme-1357-SB1-6-1	UnkFem	2017-03-05	13:57:00	a	f	mus	n	36.8167	-121.787	4	1	b	1.3
esp-2017-03-05-sme-1357-SB1-7-1	UnkFem	2017-03-05	13:57:00	a	f	mus	n	36.8167	-121.787	2	1	b	1.3
esp-2017-03-05-sme-1357-SB1-10-1	UnkFem	2017-03-05	13:57:00	a	f	was	s	36.8164	-121.787	1	2	c	1.3
esp-2017-03-05-sme-1357-SB1-12-1	UnkFem	2017-03-05	13:57:00	a	f	was	s	36.8164	-121.787	1	2	c	1.3
esp-2017-03-05-sme-1357-SB1-16-1	UnkFem	2017-03-05	13:57:00	a	f	was	s	36.8164	-121.787	1	2	b	1.3
esp-2017-03-05-sme-1357-SB1-19-1	UnkFem	2017-03-05	13:57:00	a	f	was	t	36.8164	-121.787	1	2	a	1.3
esp-2017-03-05-sme-1430-SB1-10-1	UnkFem	2017-03-05	14:30:00	a	f	mya	n	36.8173	-121.787	2	2	a	1.7
esp-2017-03-05-sme-1430-SB1-10-2	UnkFem	2017-03-05	14:30:00	a	f	mya	n	36.8173	-121.787	2	2	b	1.7
esp-2017-03-05-sme-1430-SB1-1-1	UnkFem	2017-03-05	14:30:00	a	f	rzr	n	36.8173	-121.787	1	2	c	1.7
esp-2017-03-05-sme-1430-SB1-11-1	UnkFem	2017-03-05	14:30:00	a	f	mya	n	36.8173	-121.787	2	2	a	1.7
esp-2017-03-05-sme-1430-SB1-1-2	UnkFem	2017-03-05	14:30:00	a	f	mya	n	36.8173	-121.787	1	1	c	1.7
esp-2017-03-05-sme-1430-SB1-12-1	UnkFem	2017-03-05	14:30:00	a	f	mya	n	36.8173	-121.787	3	2	a	1.7
esp-2017-03-05-sme-1430-SB1-13-1	UnkFem	2017-03-05	14:30:00	a	f	mya	n	36.8173	-121.787	3	2	a	1.7
esp-2017-03-05-sme-1430-SB1-13-2	UnkFem	2017-03-05	14:30:00	a	f	rzr	n	36.8173	-121.787	1	2	a	1.7
esp-2017-03-05-sme-1430-SB1-14-1	UnkFem	2017-03-05	14:30:00	a	f	clm	n	36.8173	-121.787	1	1	c	1.7
esp-2017-03-05-sme-1430-SB1-15-1	UnkFem	2017-03-05	14:30:00	a	f	mya	n	36.8173	-121.787	3	2	a	1.7
esp-2017-03-05-sme-1430-SB1-16-1	UnkFem	2017-03-05	14:30:00	a	f	mya	n	36.8173	-121.787	2	2	a	1.7
esp-2017-03-05-sme-1430-SB1-16-2	UnkFem	2017-03-05	14:30:00	a	f	mya	n	36.8173	-121.787	2	1	c	1.7
esp-2017-03-05-sme-1430-SB1-17-1	UnkFem	2017-03-05	14:30:00	a	f	mya	n	36.8173	-121.787	2	2	a	1.7
esp-2017-03-05-sme-1430-SB1-17-2	UnkFem	2017-03-05	14:30:00	a	f	was	n	36.8173	-121.787	1	1	c	1.7
esp-2017-03-05-sme-1430-SB1-18-1	UnkFem	2017-03-05	14:30:00	a	f	mya	n	36.8173	-121.787	3	1	c	1.7
esp-2017-03-05-sme-1430-SB1-19-1	UnkFem	2017-03-05	14:30:00	a	f	mya	n	36.8173	-121.787	2	1	c	1.7
esp-2017-03-05-sme-1430-SB1-20-1	UnkFem	2017-03-05	14:30:00	a	f	mya	n	36.8173	-121.787	2	1	c	1.7
esp-2017-03-05-sme-1430-SB1-2-1	UnkFem	2017-03-05	14:30:00	a	f	mya	n	36.8173	-121.787	1	1	c	1.7
esp-2017-03-05-sme-1430-SB1-3-1	UnkFem	2017-03-05	14:30:00	a	f	mya	n	36.8173	-121.787	2	2	a	1.7
esp-2017-03-05-sme-1430-SB1-4-1	UnkFem	2017-03-05	14:30:00	a	f	mya	n	36.8173	-121.787	2	2	a	1.7
esp-2017-03-05-sme-1430-SB1-5-1	UnkFem	2017-03-05	14:30:00	a	f	mya	n	36.8173	-121.787	1	2	a	1.7
esp-2017-03-05-sme-1430-SB1-6-1	UnkFem	2017-03-05	14:30:00	a	f	mya	n	36.8173	-121.787	3	1	c	1.7
esp-2017-03-05-sme-1430-SB1-6-2	UnkFem	2017-03-05	14:30:00	a	f	mya	n	36.8173	-121.787	1	2	a	1.7
esp-2017-03-05-sme-1430-SB1-6-3	UnkFem	2017-03-05	14:30:00	a	f	gap	n	36.8173	-121.787	1	1	c	1.7
esp-2017-03-05-sme-1430-SB1-7-1	UnkFem	2017-03-05	14:30:00	a	f	mya	n	36.8173	-121.787	2	2	a	1.7
esp-2017-03-05-sme-1430-SB1-8-1	UnkFem	2017-03-05	14:30:00	a	f	mya	n	36.8173	-121.787	3	2	a	1.7
esp-2017-03-05-sme-1430-SB1-9-1	UnkFem	2017-03-05	14:30:00	a	f	mya	n	36.8173	-121.787	3	2	a	1.7
esp-2017-03-06-sme-1142-SB1-10-1	UnkFem	2017-03-06	11:42:00	a	f	mus	n	36.8168	-121.787	10	1	b	-0.26
esp-2017-03-06-sme-1142-SB1-10-2	UnkFem	2017-03-06	11:42:00	a	f	mus	n	36.8168	-121.787	2	1	c	-0.26
esp-2017-03-06-sme-1142-SB1-1-1	UnkFem	2017-03-06	11:42:00	a	f	mus	n	36.8168	-121.787	3	1	c	-0.26
esp-2017-03-06-sme-1142-SB1-11-1	UnkFem	2017-03-06	11:42:00	a	f	mus	n	36.8168	-121.787	7	1	b	-0.26
esp-2017-03-06-sme-1142-SB1-12-1	UnkFem	2017-03-06	11:42:00	a	f	mus	n	36.8168	-121.787	8	1	b	-0.26
esp-2017-03-06-sme-1142-SB1-12-2	UnkFem	2017-03-06	11:42:00	a	f	mus	n	36.8168	-121.787	2	1	b	-0.26
esp-2017-03-06-sme-1142-SB1-13-1	UnkFem	2017-03-06	11:42:00	a	f	mus	n	36.8168	-121.787	7	1	b	-0.26
esp-2017-03-06-sme-1142-SB1-14-1	UnkFem	2017-03-06	11:42:00	a	f	mus	n	36.8168	-121.787	19	1	b	-0.26
esp-2017-03-06-sme-1142-SB1-15-1	UnkFem	2017-03-06	11:42:00	a	f	mus	n	36.8168	-121.787	11	1	b	-0.26
esp-2017-03-06-sme-1142-SB1-16-1	UnkFem	2017-03-06	11:42:00	a	f	mus	n	36.8168	-121.787	11	1	b	-0.26
esp-2017-03-06-sme-1142-SB1-17-1	UnkFem	2017-03-06	11:42:00	a	f	mus	n	36.8168	-121.787	2	1	c	-0.26
esp-2017-03-06-sme-1142-SB1-20-1	UnkFem	2017-03-06	11:42:00	a	f	mus	n	36.8168	-121.787	3	1	c	-0.26
esp-2017-03-06-sme-1142-SB1-2-1	UnkFem	2017-03-06	11:42:00	a	f	mus	n	36.8168	-121.787	1	1	c	-0.26
esp-2017-03-06-sme-1142-SB1-3-1	UnkFem	2017-03-06	11:42:00	a	f	mus	n	36.8168	-121.787	1	1	c	-0.26
esp-2017-03-06-sme-1142-SB1-4-1	UnkFem	2017-03-06	11:42:00	a	f	mus	n	36.8168	-121.787	4	1	b	-0.26
esp-2017-03-06-sme-1142-SB1-5-1	UnkFem	2017-03-06	11:42:00	a	f	mus	n	36.8168	-121.787	7	1	b	-0.26
esp-2017-03-06-sme-1142-SB1-6-1	UnkFem	2017-03-06	11:42:00	a	f	mus	n	36.8168	-121.787	6	1	b	-0.26
esp-2017-03-06-sme-1142-SB1-7-1	UnkFem	2017-03-06	11:42:00	a	f	mus	n	36.8168	-121.787	9	1	b	-0.26
esp-2017-03-06-sme-1142-SB1-8-1	UnkFem	2017-03-06	11:42:00	a	f	mus	n	36.8168	-121.787	6	1	c	-0.26
esp-2017-03-06-sme-1142-SB1-9-1	UnkFem	2017-03-06	11:42:00	a	f	mus	n	36.8168	-121.787	3	1	b	-0.26
esp-2017-03-06-sme-1142-SB1-18-1	UnkFem	2017-03-06	11:42:00	a	f	was	s	36.8168	-121.787	1	3	a	-0.26
esp-2017-03-06-sme-1142-SB1-19-1	UnkFem	2017-03-06	11:42:00	a	f	was	v	36.8168	-121.787	1	2	c	-0.26
esp-2017-03-09-sme-1757-SB1-10-1	UnkMale	2017-03-09	17:57:00	a	m	sho	n	36.817	-121.787	6	1	b	1.5
esp-2017-03-09-sme-1757-SB1-1-1	UnkMale	2017-03-09	17:57:00	a	m	unk	n	36.817	-121.787	2	1	b	1.5
esp-2017-03-09-sme-1757-SB1-11-1	UnkMale	2017-03-09	17:57:00	a	m	sho	n	36.817	-121.787	7	1	b	1.5
esp-2017-03-09-sme-1757-SB1-12-1	UnkMale	2017-03-09	17:57:00	a	m	sho	n	36.817	-121.787	7	1	b	1.5
esp-2017-03-09-sme-1757-SB1-13-1	UnkMale	2017-03-09	17:57:00	a	m	cra	n	36.817	-121.787	9	1	b	1.5
esp-2017-03-09-sme-1757-SB1-14-1	UnkMale	2017-03-09	17:57:00	a	m	cra	n	36.817	-121.787	3	1	b	1.5
esp-2017-03-09-sme-1757-SB1-15-1	UnkMale	2017-03-09	17:57:00	a	m	cra	n	36.817	-121.787	2	1	b	1.5
esp-2017-03-09-sme-1757-SB1-15-2	UnkMale	2017-03-09	17:57:00	a	m	mus	n	36.817	-121.787	1	1	b	1.5
esp-2017-03-09-sme-1757-SB1-16-1	UnkMale	2017-03-09	17:57:00	a	m	sho	n	36.817	-121.787	2	1	b	1.5
esp-2017-03-09-sme-1757-SB1-18-1	UnkMale	2017-03-09	17:57:00	a	m	sho	n	36.817	-121.787	5	1	b	1.5
esp-2017-03-09-sme-1757-SB1-19-1	UnkMale	2017-03-09	17:57:00	a	m	unk	n	36.817	-121.787	6	1	b	1.5
esp-2017-03-09-sme-1757-SB1-20-1	UnkMale	2017-03-09	17:57:00	a	m	unk	n	36.817	-121.787	6	1	b	1.5
esp-2017-03-09-sme-1757-SB1-2-1	UnkMale	2017-03-09	17:57:00	a	m	unk	n	36.817	-121.787	1	1	b	1.5
esp-2017-03-09-sme-1757-SB1-21-1	UnkMale	2017-03-09	17:57:00	a	m	cra	n	36.817	-121.787	4	1	b	1.5
esp-2017-03-09-sme-1757-SB1-3-1	UnkMale	2017-03-09	17:57:00	a	m	sho	n	36.817	-121.787	6	1	b	1.5
esp-2017-03-09-sme-1757-SB1-4-1	UnkMale	2017-03-09	17:57:00	a	m	unk	n	36.817	-121.787	1	1	b	1.5
esp-2017-03-09-sme-1757-SB1-5-1	UnkMale	2017-03-09	17:57:00	a	m	unk	n	36.817	-121.787	6	1	b	1.5
esp-2017-03-09-sme-1757-SB1-7-1	UnkMale	2017-03-09	17:57:00	a	m	sho	n	36.817	-121.787	1	1	b	1.5
esp-2017-03-09-sme-1757-SB1-8-1	UnkMale	2017-03-09	17:57:00	a	m	unk	n	36.817	-121.787	1	1	b	1.5
esp-2017-03-09-sme-1757-SB1-9-1	UnkMale	2017-03-09	17:57:00	a	m	sho	n	36.817	-121.787	6	1	b	1.5
esp-2017-03-09-sme-1757-SB1-9-2	UnkMale	2017-03-09	17:57:00	a	m	sho	n	36.817	-121.787	2	1	c	1.5
esp-2017-03-13-sme-1758-SB1-10-1	UnkFem	2017-03-13	17:58:00	a	f	clm	n	36.8176	-121.788	1	1	b	0.1
esp-2017-03-13-sme-1758-SB1-1-1	UnkFem	2017-03-13	17:58:00	a	f	mya	n	36.8176	-121.788	1	2	a	0.1
esp-2017-03-13-sme-1758-SB1-11-1	UnkFem	2017-03-13	17:58:00	a	f	lnc	n	36.8176	-121.788	2	1	c	0.1
esp-2017-03-13-sme-1758-SB1-12-1	UnkFem	2017-03-13	17:58:00	a	f	mya	n	36.8176	-121.788	1	2	a	0.1
esp-2017-03-13-sme-1758-SB1-13-1	UnkFem	2017-03-13	17:58:00	a	f	rzr	n	36.8176	-121.788	1	2	b	0.1
esp-2017-03-13-sme-1758-SB1-14-1	UnkFem	2017-03-13	17:58:00	a	f	lnc	n	36.8176	-121.788	1	1	b	0.1
esp-2017-03-13-sme-1758-SB1-15-1	UnkFem	2017-03-13	17:58:00	a	f	clm	n	36.8174	-121.788	6	1	b	0.1
esp-2017-03-13-sme-1758-SB1-15-2	UnkFem	2017-03-13	17:58:00	a	f	clm	n	36.8174	-121.788	1	1	c	0.1
esp-2017-03-13-sme-1758-SB1-16-1	UnkFem	2017-03-13	17:58:00	a	f	clm	n	36.8174	-121.788	1	1	c	0.1
esp-2017-03-13-sme-1758-SB1-17-1	UnkFem	2017-03-13	17:58:00	a	f	mya	n	36.8174	-121.788	4	1	c	0.1
esp-2017-03-13-sme-1758-SB1-18-1	UnkFem	2017-03-13	17:58:00	a	f	unk	n	36.8174	-121.788	1	1	b	0.1
esp-2017-03-13-sme-1758-SB1-19-1	UnkFem	2017-03-13	17:58:00	a	f	clm	n	36.8176	-121.788	1	1	b	0.1
esp-2017-03-13-sme-1758-SB1-3-1	UnkFem	2017-03-13	17:58:00	a	f	clm	n	36.8176	-121.788	1	1	c	0.1
esp-2017-03-13-sme-1758-SB1-5-1	UnkFem	2017-03-13	17:58:00	a	f	lnc	n	36.8176	-121.788	1	1	c	0.1
esp-2017-03-13-sme-1758-SB1-9-1	UnkFem	2017-03-13	17:58:00	a	f	lnc	n	36.8176	-121.788	1	1	c	0.1
esp-2017-03-21-sme-1440-SB1-1-1	UnkFem	2017-03-21	14:40:00	a	l	mus	n	36.817	-121.787	6	1	b	0.5
esp-2017-03-21-sme-1440-SB1-2-1	UnkFem	2017-03-21	14:40:00	a	l	mus	n	36.817	-121.787	3	1	b	0.5
esp-2017-03-21-sme-1440-SB1-3-1	UnkFem	2017-03-21	14:40:00	a	l	mus	n	36.817	-121.787	21	1	b	0.5
esp-2017-03-21-sme-1440-SB1-4-1	UnkFem	2017-03-21	14:40:00	a	l	mus	n	36.817	-121.787	14	1	b	0.5
esp-2017-03-21-sme-1440-SB1-5-1	UnkFem	2017-03-21	14:40:00	a	l	mus	n	36.817	-121.787	2	1	b	0.5

## Sheet: Metadata
Data Field Name	Explanation	Values	Value description
Foragdata_ID	Unique code identifier for dive/prey	text string
Ottername	Unique code identifier for focal otter	text string
Date	Calendar date of observation	dd-mmm-yy
TIMESTART	Start time of observation bout	HH:MM
AGECLASS	Code identifying age class of focal otter	j	Juvenile (1yrs)
		s	Sub-adult (2-3 yrs)
		a	Adult (<3 yrs)
STATUS	Code for sex/pup status of focal otter	f	Female with no pup
		s	Female with small pup (0-8 wks)
		l	Female with large pup (>8 wks)
		m	Male
PREY	3-letter code identifying prey taxa	cam	California mussel
		can	crab of genus Cancer
		cap	red rock crab, Cancer productus
		clm	clam, unidentified species
		cra	crab, unidentified species
		gap	gaper clam, Tresus capax
		grn	invasive green crab, Carcinus maenas
		lnc	littleneck clam, Protothaca staminea
		mus	mussel, unidentified species
		mya	softshell clam, Mya arenaria
		rcr	Pacific rock crab, Cancer antennarius
		rzr	razor clam, Siliqua patula
		sca	scallop, Crassadoma gigantean
		sho	shore crab, Hemigrapsus or Pachygrapsus
		unk	unknown prey
		was	Washington clam, Saxidomus gigantea
OBJECTTYPE	Code identifier for stone or tool used to handle prey	n	no stone, object, or tool used
		d	two or more prey pounded together
		o	other, including emergent rock
		s	shell used as anvil
		t	carrying rock only, not using to pound
		v	rock used as anvil
Lat	Latitude of foraging observation	decimal degree, WGS 1984
Long	Longitude of foraging observation	decimal degree, WGS 1984
NUMBER	Number of prey items captured	integer
SIZE	Size class of prey captured, relative to paw	1	< 5 cm (1 paw width)
		2	>=5 and <10 cm (2 paw widths)
		3	>=10 and <15 cm (3 paw widths)
QUALIFIER	letter code qualifying size class	a	lower 1/3 of size class
		b	middle 1/3 of size class
		c	upper 1/3 of size class
Tide Level	Number of feet above mean low-low tide	real number
