# Supplementary material for: Wild sea otter mussel pounding leaves archaeological traces
Source: Sci Rep. 2019 Mar 14;9:4417. doi: 10.1038/s41598-019-39902-y (PMC6418163; doi:10.1038/s41598-019-39902-y)
Supplement: Supplementary file 6 — Dataset 2 [file 41598_2019_39902_MOESM6_ESM.xlsx]

## Sheet: Haslam.etal.2018.S.Table2
Series number	Date	Time	Otter ID	BSC North / South	Underwater?	Strike point on rock	Otter strike posture	Strike point on mussel	Number of strikes	Duration of series (sec.)	Striking rate	Position of paws
001	2016-07-07	09:48:00	457-09 "Red-Pink"	s	N	point	downward	?	7	3	2.33333	?
002	2016-07-07	09:48:00	457-09 "Red-Pink"	s	N	point	downward	valve face	4	2	2	R
003	2016-07-07	09:48:00	457-09 "Red-Pink"	s	N	point	downward	?	17	4	4.25	?
004	2016-07-07	09:48:00	457-09 "Red-Pink"	s	N	point	downward	?	3	1	3	?
005	2016-07-07	09:48:00	457-09 "Red-Pink"	s	at waterline	point	downward	towards	4	1.5	2.66667	?
006	2016-07-07	09:50:00	457-09 "Red-Pink"	s	N	?	downward	away	23	8	2.875	S
007	2016-07-07	09:50:00	457-09 "Red-Pink"	s	N	?	downward	towards	6	2	3	R
008	2016-07-07	09:58:00	457-09 "Red-Pink"	s	above and below water		downward	away	17	6	2.8	?
009	2016-07-07	10:06:00	457-09 "Red-Pink"	s	at waterline		downward	?	6	3	2	?
010	2016-07-07	10:11:00	457-09 "Red-Pink"	s	at waterline	ridge	downward	?	14	5	2.8	?
011	2016-07-07	10:11:00	457-09 "Red-Pink"	s	at waterline	ridge	downward	?	4	2	2	?
012	2016-07-07	10:11:00	457-09 "Red-Pink"	s	at waterline	ridge	downward	?	7	2	3.5	?
013	2016-07-07	10:13:00	457-09 "Red-Pink"	s	at waterline	ridge	downward	away	5	2	2.5	?
014	2016-07-07	10:18:00	457-09 "Red-Pink"	s	?	?	downward	?	3	1.5	2	?
015	2016-07-07	10:22:00	457-09 "Red-Pink"	s	N	point	downward	away	5	2	2.5	S
016	2016-07-07	10:22:00	457-09 "Red-Pink"	s	N	point	downward	towards	9	3	3	R
017	2016-07-07	10:26:00	457-09 "Red-Pink"	s	N	point	downward	?	3	1	3	?
018	2016-07-07	10:26:00	457-09 "Red-Pink"	s	N	point	downward	?	4	1.5	2.66667	?
019	2016-07-07	10:26:00	457-09 "Red-Pink"	s	N	point	downward	away	6	2	3	R
020	2016-07-07	10:26:00	457-09 "Red-Pink"	s	N	point	downward	?	14	5	2.8	?
021	2016-07-07	10:26:00	457-09 "Red-Pink"	s	N	point	sideways	?	8	4	2	?
022	2016-07-07	10:26:00	457-09 "Red-Pink"	s	N	point	downward	away	2	1	2	S
023	2016-07-07	10:26:00	457-09 "Red-Pink"	s	N	point	sideways	away	7	2	3.5	R
024	2016-07-07	10:26:00	457-09 "Red-Pink"	s	N	point	downward	towards	7	3	2.33333	R
025	2016-07-07	10:26:00	457-09 "Red-Pink"	s	N	point	sideways	away	5	2	2.5	R
026	2016-07-14	14:48:00	untagged "ChocChip"	n	N	?	downward	towards	5	1.5	3.33333	R
027	2016-07-14	14:50:00	untagged "ChocChip"	n	N	ridge	downward	?	4	1.5	2.66667	?
028	2016-07-14	14:50:00	untagged "ChocChip"	n	N	ridge	downward	away	9	2	4.5	R
029	2016-07-14	14:50:00	untagged "ChocChip"	n	N	ridge	downward	away	3	1	3	R
030	2016-07-14	14:52:00	untagged "ChocChip"	n	N	ridge	downward	?	9	2	4.5	?
031	2016-07-14	14:52:00	untagged "ChocChip"	n	N	ridge	downward	towards	8	2	4	R
032	2016-07-14	14:55:00	untagged "ChocChip"	n	N	ridge	downward	away	4	1	4	R
033	2016-07-14	14:59:00	untagged "ChocChip"	n	N	ridge	downward	away	5	1	5	?
034	2016-07-14	15:05:00	untagged "ChocChip"	n	at waterline or underwater		sideways	?	8	2	4	?
035	2016-07-14	15:05:00	untagged "ChocChip"	n	N	ridge	downward	away	9	3	3	R
036	2016-07-14	15:07:00	untagged "ChocChip"	n	N	ridge	downward	valve face	5	2	2.5	R
037	2016-07-14	15:07:00	untagged "ChocChip"	n	Y	?	sideways	?	4	1.5	2.66667	?
038	2016-07-14	15:10:00	untagged "ChocChip"	n	Y	?	downward	?	6	2	3	?
039	2016-07-14	15:14:00	untagged "ChocChip"	n	Y	?	downward	?	14	4	3.5	?
040	2016-07-14	15:14:00	untagged "ChocChip"	n	Y	?	sideways	towards	7	2	3.5	?
041	2016-07-14	15:14:00	untagged "ChocChip"	n	Y	?	sideways	?	3	1.5	2	?
042	2016-07-14	15:15:00	untagged "ChocChip"	n	Y	?	downward	?	9	3	3	?
043	2016-07-14	15:18:00	untagged "ChocChip"	n	Y	?	downward	?	4	2	2	?
044	2016-07-14	15:18:00	untagged "ChocChip"	n	Y	?	downward	?	10	2.5	4	?
045	2016-07-14	15:27:00	untagged "ChocChip"	n	Y	ridge	sideways	?	7	2	3.5	?
046	2016-07-14	15:27:00	untagged "ChocChip"	n	Y	ridge	downward	towards	11	3	3.66667	?
047	2016-07-14	15:27:00	untagged "ChocChip"	n	Y	ridge	downward	?	5	1	5	?
048	2016-07-14	15:30:00	untagged "ChocChip"	n	Y	ridge	downward	?	4	1	4	?
049	2016-07-14	15:30:00	untagged "ChocChip"	n	Y	?	sideways	?	8	2	4	?
050	2016-07-14	15:32:00	untagged "ChocChip"	n	Y	ridge	downward	?	10	2	5	?
051	2016-07-14	15:38:00	untagged "ChocChip"	n	Y	ridge	downward	?	7	2	3.5	?
052	2016-07-14	15:40:00	untagged "ChocChip"	n	N	rounded stone	downward	towards	6	1.5	4	S
053	2016-07-14	15:42:00	untagged "ChocChip"	n	Y	?	downward	?	6	2	3	?
054	2016-07-14	15:42:00	untagged "ChocChip"	n	Y	?	downward	?	3	1	3	?
055	2016-07-14	15:44:00	untagged "ChocChip"	n	Y	?	sideways	?	11	3	3.66667	?
056	2016-07-14	15:44:00	untagged "ChocChip"	n	Y	ridge	downward	?	7	2	3.5	?
057	2016-07-14	15:47:00	untagged "ChocChip"	n	Y	ridge	sideways	?	5	1.5	3.33333	?
058	2016-07-14	15:47:00	untagged "ChocChip"	n	Y	ridge	downward	?	8	2	4	?
059	2016-07-14	15:47:00	untagged "ChocChip"	n	Y	?	downward	?	12	3	4	?
060	2016-07-14	15:52:00	untagged "ChocChip"	n	above and below water	ridge (underwater) then on culvert (above water)	downward	?	36	9	4	?

## Sheet: Metadata
Data Field Name	Explanation	Values	Value description
Series number	Unique code identifier for pounding series	number
Date	Calendar date of observation	dd-mmm
Time	Start time of observed series	HH:MM
Otter ID	Unique code identifier for focal otter	text string
BSC North / South	Location of observed series at BSC	n	BSC North
		s	BSC South
Underwater?	Pounding was above or below water's surface	Y	underwater
		N	above water
		text string	description
Strike point on rock	Pounding surface used by the otter	point
		ridge
		text string	description of pounding surface
Otter strike posture	Body posture of otter	downward	upper body facing the rock; arms pounding down onto the rock
		sideways	upper body floating on its side
Strike point on mussel	Where the mussel contacted the rock	towards	hinge facing towards otter
		away	hinge away from otter
		valve face	onto the valve face
Number of strikes	Number of strikes in the series	integer
Duration of series (sec.)	Duration of the striking series	seconds
Striking rate	Strikes per second	real number	number / duration of strikes
Position of paws	Positioning of the otter's paws on the mussel during pounding	R	right paw on top
		S	symmetrical
